# Supplementary material for: Sequencing Analysis of Genetic Loci for Resistance for Late Leaf Spot and Rust in Peanut (Arachis hypogaea L.)
Source: Front Plant Sci. 2018 Nov 26;9:1727. doi: 10.3389/fpls.2018.01727 (PMC6275244; doi:10.3389/fpls.2018.01727)
Supplement: Supplementary file 2 [file Table_1.XLSX]

## Sheet: Table S1
Supplementary Table S1. Description for plant materials
Name	Description	Germplasm source	Reference
CO 1	Ah-6279 x TMV-3 deveoloped at TNAU, India	Obtained from ICRISAT	Rathnakumar et al. 2013
VG 9514	A foliar disease resistant genotype derived from A. cardenasiiand cv. CO 1	Obtained from BARC	Varman 1999
KRG 1	Selection from Argentine, it is an early maturing, Spanish bunch local cultivar susceptible to foliar diseases developed at the Regional Research Station, Raichur, Karnataka, India	Obtained from UAS, Dharwad	Rathnakumar et al. 2013
ICGV 86855	A Virginia (A. hypogaea subsp hypogaea var hypogaea) bunch interspecific derivative from A hypogaea x A. carderiasii. It is resistant to rust and late leaf spot. It was developed at ICRISAT, Patancheru, India	Obtained from ICRISAT	ICRISAT Bulletin
TAG 24	Selection from TGS-2 (TG -18A × M13) × TGE-1	Obtained from BARC	Patil et al. 1995
GPBD 4	An elite improved variety with high productivity and foliar disease resistance	Obtained from UAS, Dharwad	Gowda et al. 2002
TG 26	An elite improved variety with high productivity developed from a multi-parent cross	Obtained from BARC	Kale et al. 1997
References
Gowda MVC, Motagi BN, Naidu GK, Diddimani SB, Sheshagiri R (2002a) GPBD 4: a spanish bunch groundnut genotype resistant to rust and late leaf spot. Int Arachis News Lett 22:29-32
Kale D, Mouli C, Murty G, Rao M (1997) Development of a new groundnut variety, TG-26 by using induced mutations in cross breeding. Mutat Breed Newslet 43:25-27
Patil S, Kale D, Deshmukh S, Fulzele G, Weginwar B (1995) Semi-dwarf, early maturing and high yielding new groundnut variety, TAG-24. J Oilseeds Res 12:254-257
Rathnakumar AL, Ranvir Singh, Parmar DL and Misra JB (2013) Groundnut: a crop profile and compendium of notified varieties of India, Directorate of Groundnut Research, P.B.No.5, Junagadh-362 001, Gujarat, India. 118p.
Varman PV (1999) A foliar disease resistant line developed through interspecific hybridization in groundnut (Arachis hypogaea L.). Indian J Agric Sci, 69: 67-68

## Sheet: Table S2
Supplementary Table S2. Number of sequence reads and aligned rate on the reference sequence
name	DRA Submission Acc#	DRA BioSample Acc#	DRA Experiment Acc#	DRA Run Acc#	#Input reads	#Aligned reads on the reference	Alignment rate	Genome coverage (bases)	Genome coverage (%)
ddRAD-Seq for TAG 24 x GPBD 4
AhTG_GPBD4	DRA006515	SAMD00111578	DRX115657	DRR122804	2128144	1578631	0.7418	3793081	0.00159143
AhTG_TAG24	DRA006515	SAMD00111579	DRX115658	DRR122805	1811333	1619654	0.8942	3797959	0.00159348
AhTG_001	DRA006500	SAMD00111310	DRX114956	DRR122099	2406915	2018448	0.8386	2926593	0.00122789
AhTG_002	DRA006500	SAMD00111311	DRX114957	DRR122100	2910936	2582936	0.8873	3602190	0.00151134
AhTG_003	DRA006500	SAMD00111312	DRX114958	DRR122101	677143	553706	0.8177	2247456	0.000942946
AhTG_004	DRA006500	SAMD00111313	DRX114959	DRR122102	3124954	2610250	0.8353	3358914	0.00140927
AhTG_005	DRA006500	SAMD00111314	DRX114960	DRR122103	1276672	1159048	0.9079	3345350	0.00140358
AhTG_006	DRA006500	SAMD00111315	DRX114961	DRR122104	1360869	1160470	0.8527	3031788	0.00127202
AhTG_007	DRA006500	SAMD00111316	DRX114962	DRR122105	2667237	2175561	0.8157	3638912	0.00152675
AhTG_008	DRA006500	SAMD00111317	DRX114963	DRR122106	2214798	1760907	0.7951	3203157	0.00134392
AhTG_009	DRA006500	SAMD00111318	DRX114964	DRR122107	2826398	2533122	0.8962	3444103	0.00144501
AhTG_010	DRA006500	SAMD00111319	DRX114965	DRR122108	2622118	2327432	0.8876	3676082	0.00154234
AhTG_011	DRA006500	SAMD00111320	DRX114966	DRR122109	921059	798801	0.8673	2932501	0.00123036
AhTG_012	DRA006500	SAMD00111321	DRX114967	DRR122110	5686	2759	0.4852	7183	3.01371e-06
AhTG_013	DRA006500	SAMD00111322	DRX114968	DRR122111	1858089	1548966	0.8336	3656162	0.00153398
AhTG_014	DRA006500	SAMD00111323	DRX114969	DRR122112	3318171	2905444	0.8756	3925199	0.00164686
AhTG_015	DRA006500	SAMD00111324	DRX114970	DRR122113	1126452	862461	0.7656	3064342	0.00128568
AhTG_016	DRA006500	SAMD00111325	DRX114971	DRR122114	2706908	2411829	0.891	3428206	0.00143834
AhTG_017	DRA006500	SAMD00111326	DRX114972	DRR122115	3038468	2725132	0.8969	3301619	0.00138523
AhTG_018	DRA006500	SAMD00111327	DRX114973	DRR122116	2689746	2388916	0.8882	3276910	0.00137486
AhTG_019	DRA006500	SAMD00111328	DRX114974	DRR122117	656516	586560	0.8934	2524641	0.00105924
AhTG_020	DRA006500	SAMD00111329	DRX114975	DRR122118	1387790	1225681	0.8832	3698953	0.00155194
AhTG_021	DRA006500	SAMD00111330	DRX114976	DRR122119	1620865	1440257	0.8886	3711415	0.00155717
AhTG_022	DRA006500	SAMD00111331	DRX114977	DRR122120	1198868	997319	0.8319	3272131	0.00137286
AhTG_023	DRA006500	SAMD00111332	DRX114978	DRR122121	1052020	901843	0.8572	3099347	0.00130037
AhTG_024	DRA006500	SAMD00111333	DRX114979	DRR122122	675873	586728	0.8681	2412284	0.0010121
AhTG_025	DRA006500	SAMD00111334	DRX114980	DRR122123	1510373	1286858	0.852	3341993	0.00140217
AhTG_026	DRA006500	SAMD00111335	DRX114981	DRR122124	1178170	1003022	0.8513	3329297	0.00139684
AhTG_027	DRA006500	SAMD00111336	DRX114982	DRR122125	889295	718714	0.8082	2891240	0.00121305
AhTG_028	DRA006500	SAMD00111337	DRX114983	DRR122126	1174312	1040011	0.8856	3288590	0.00137977
AhTG_029	DRA006500	SAMD00111338	DRX114984	DRR122127	2042293	1845618	0.9037	3908727	0.00163995
AhTG_030	DRA006500	SAMD00111339	DRX114985	DRR122128	950895	812261	0.8542	2996137	0.00125706
AhTG_031	DRA006500	SAMD00111340	DRX114986	DRR122129	2443831	1885459	0.7715	3458857	0.0014512
AhTG_032	DRA006500	SAMD00111341	DRX114987	DRR122130	2803385	2324084	0.829	3488241	0.00146353
AhTG_033	DRA006500	SAMD00111342	DRX114988	DRR122131	3195735	2659909	0.8323	3334911	0.0013992
AhTG_034	DRA006500	SAMD00111343	DRX114989	DRR122132	1677146	1493073	0.8902	3560487	0.00149384
AhTG_035	DRA006500	SAMD00111344	DRX114990	DRR122133	2115114	1855454	0.8772	3756379	0.00157603
AhTG_036	DRA006500	SAMD00111345	DRX114991	DRR122134	1116827	885700	0.7931	3171324	0.00133056
AhTG_037	DRA006500	SAMD00111346	DRX114992	DRR122135	1017310	814427	0.8006	3004361	0.00126051
AhTG_038	DRA006500	SAMD00111347	DRX114993	DRR122136	2229144	1814363	0.8139	3294054	0.00138206
AhTG_039	DRA006500	SAMD00111348	DRX114994	DRR122137	1332359	1157953	0.8691	3455068	0.00144961
AhTG_040	DRA006500	SAMD00111349	DRX114995	DRR122138	2306323	1908257	0.8274	3653224	0.00153275
AhTG_041	DRA006500	SAMD00111350	DRX114996	DRR122139	1648003	1408625	0.8547	3488946	0.00146383
AhTG_042	DRA006500	SAMD00111351	DRX114997	DRR122140	1502418	1305987	0.8693	3647869	0.0015305
AhTG_043	DRA006500	SAMD00111352	DRX114998	DRR122141	858380	748390	0.8719	3000499	0.00125889
AhTG_044	DRA006500	SAMD00111353	DRX114999	DRR122142	777251	662959	0.853	2819537	0.00118297
AhTG_045	DRA006500	SAMD00111354	DRX115000	DRR122143	2991792	2612037	0.8731	3756749	0.00157619
AhTG_046	DRA006500	SAMD00111355	DRX115001	DRR122144	1550896	1366591	0.8812	3161734	0.00132654
AhTG_047	DRA006500	SAMD00111356	DRX115002	DRR122145	116588	100003	0.8577	538341	0.000225867
AhTG_048	DRA006500	SAMD00111357	DRX115003	DRR122146	2707821	2387257	0.8816	3610923	0.001515
AhTG_049	DRA006500	SAMD00111358	DRX115004	DRR122147	2788115	2391656	0.8578	3888429	0.00163143
AhTG_050	DRA006500	SAMD00111359	DRX115005	DRR122148	2980094	2749042	0.9225	3828716	0.00160638
AhTG_051	DRA006500	SAMD00111360	DRX115006	DRR122149	2194059	1984617	0.9045	3715066	0.0015587
AhTG_052	DRA006500	SAMD00111361	DRX115007	DRR122150	1922778	1711904	0.8903	3743899	0.0015708
AhTG_053	DRA006500	SAMD00111362	DRX115008	DRR122151	1907808	1612728	0.8453	3789578	0.00158996
AhTG_054	DRA006500	SAMD00111363	DRX115009	DRR122152	1261175	1010738	0.8014	3310237	0.00138885
AhTG_055	DRA006500	SAMD00111364	DRX115010	DRR122153	2926971	2651094	0.9057	3792531	0.0015912
AhTG_056	DRA006500	SAMD00111365	DRX115011	DRR122154	424612	379562	0.8939	1688036	0.000708235
AhTG_057	DRA006500	SAMD00111366	DRX115012	DRR122155	3984025	3547481	0.8904	3956599	0.00166004
AhTG_058	DRA006500	SAMD00111367	DRX115013	DRR122156	1775999	1606104	0.9043	3833527	0.0016084
AhTG_059	DRA006500	SAMD00111368	DRX115014	DRR122157	2651596	2319881	0.8749	3545358	0.0014875
AhTG_060	DRA006500	SAMD00111369	DRX115015	DRR122158	1874679	1639709	0.8747	3646957	0.00153012
AhTG_061	DRA006500	SAMD00111370	DRX115016	DRR122159	2767936	2494863	0.9013	3885634	0.00163026
AhTG_062	DRA006500	SAMD00111371	DRX115017	DRR122160	1372235	1241347	0.9046	3313275	0.00139012
AhTG_063	DRA006500	SAMD00111372	DRX115018	DRR122161	3044	668	0.2194	58	2.43346e-08
AhTG_064	DRA006500	SAMD00111373	DRX115019	DRR122162	1963081	1739739	0.8862	3685974	0.00154649
AhTG_065	DRA006500	SAMD00111374	DRX115020	DRR122163	1727446	1532065	0.8869	3545035	0.00148736
AhTG_066	DRA006500	SAMD00111375	DRX115021	DRR122164	1913970	1593129	0.8324	3618085	0.00151801
AhTG_067	DRA006500	SAMD00111376	DRX115022	DRR122165	1659601	1460314	0.8799	3635797	0.00152544
AhTG_068	DRA006500	SAMD00111377	DRX115023	DRR122166	1502211	1312541	0.8737	3682525	0.00154505
AhTG_069	DRA006500	SAMD00111378	DRX115024	DRR122167	2025170	1856943	0.9169	3835298	0.00160914
AhTG_070	DRA006500	SAMD00111379	DRX115025	DRR122168	1594653	1407607	0.8827	3305150	0.00138671
AhTG_071	DRA006500	SAMD00111380	DRX115026	DRR122169	2404796	2062370	0.8576	3709504	0.00155636
AhTG_072	DRA006500	SAMD00111381	DRX115027	DRR122170	2075606	1854190	0.8933	3750736	0.00157366
AhTG_073	DRA006500	SAMD00111382	DRX115028	DRR122171	3580438	3229098	0.9019	4410281	0.00185038
AhTG_074	DRA006500	SAMD00111383	DRX115029	DRR122172	2832893	2434579	0.8594	3627842	0.0015221
AhTG_075	DRA006500	SAMD00111384	DRX115030	DRR122173	1396990	1273295	0.9115	3161725	0.00132654
AhTG_076	DRA006500	SAMD00111385	DRX115031	DRR122174	2658696	2333344	0.8776	3787504	0.00158909
AhTG_077	DRA006500	SAMD00111386	DRX115032	DRR122175	2140840	1889066	0.8824	3928175	0.00164811
AhTG_078	DRA006500	SAMD00111387	DRX115033	DRR122176	1197802	1049942	0.8766	3270762	0.00137229
AhTG_079	DRA006500	SAMD00111388	DRX115034	DRR122177	1506761	1383988	0.9185	3491691	0.00146498
AhTG_080	DRA006514	SAMD00111389	DRX115468	DRR122615	3050672	2721166	0.892	3845676	0.0016135
AhTG_081	DRA006514	SAMD00111390	DRX115469	DRR122616	1945487	1647223	0.8467	3618940	0.00151837
AhTG_082	DRA006514	SAMD00111391	DRX115470	DRR122617	455319	392628	0.8623	1823763	0.00076518
AhTG_083	DRA006514	SAMD00111392	DRX115471	DRR122618	1846662	1703828	0.9227	3435809	0.00144153
AhTG_084	DRA006514	SAMD00111393	DRX115472	DRR122619	1535070	1329055	0.8658	3384554	0.00142003
AhTG_085	DRA006514	SAMD00111394	DRX115473	DRR122620	2995468	2675812	0.8933	3798967	0.0015939
AhTG_086	DRA006514	SAMD00111395	DRX115474	DRR122621	2005386	1730862	0.8631	3518367	0.00147617
AhTG_087	DRA006514	SAMD00111396	DRX115475	DRR122622	2071582	1894387	0.9145	3810121	0.00159858
AhTG_088	DRA006514	SAMD00111397	DRX115476	DRR122623	1599630	1390899	0.8695	3263674	0.00136931
AhTG_089	DRA006514	SAMD00111398	DRX115477	DRR122624	3346944	2763270	0.8256	4429617	0.0018585
AhTG_090	DRA006514	SAMD00111399	DRX115478	DRR122625	2713500	2250193	0.8293	3895496	0.0016344
AhTG_091	DRA006514	SAMD00111400	DRX115479	DRR122626	2042240	1756324	0.86	3950634	0.00165753
AhTG_092	DRA006514	SAMD00111401	DRX115480	DRR122627	2129890	1656896	0.7779	3828995	0.0016065
AhTG_093	DRA006514	SAMD00111402	DRX115481	DRR122628	2506716	2034527	0.8116	3911484	0.00164111
AhTG_094	DRA006514	SAMD00111403	DRX115482	DRR122629	1600933	1438464	0.8985	3632630	0.00152411
AhTG_095	DRA006514	SAMD00111404	DRX115483	DRR122630	3278551	2910863	0.8879	4008524	0.00168182
AhTG_096	DRA006514	SAMD00111405	DRX115484	DRR122631	3066437	2633002	0.8587	3798056	0.00159352
AhTG_097	DRA006514	SAMD00111406	DRX115485	DRR122632	4320365	3460166	0.8009	3445006	0.00144539
AhTG_098	DRA006514	SAMD00111407	DRX115486	DRR122633	2645983	2307388	0.872	3652885	0.00153261
AhTG_099	DRA006514	SAMD00111408	DRX115487	DRR122634	1107059	917582	0.8288	3062776	0.00128502
AhTG_100	DRA006514	SAMD00111409	DRX115488	DRR122635	2075038	1815763	0.8751	3571873	0.00149862
AhTG_101	DRA006514	SAMD00111410	DRX115489	DRR122636	2668887	2347383	0.8795	3792259	0.00159109
AhTG_102	DRA006514	SAMD00111411	DRX115490	DRR122637	3189111	2595665	0.8139	2989933	0.00125446
AhTG_103	DRA006514	SAMD00111412	DRX115491	DRR122638	2052673	1764326	0.8595	3645225	0.0015294
AhTG_104	DRA006514	SAMD00111413	DRX115492	DRR122639	3121152	2666647	0.8544	3738222	0.00156841
AhTG_105	DRA006514	SAMD00111414	DRX115493	DRR122640	2624583	2267440	0.8639	3892347	0.00163308
AhTG_106	DRA006514	SAMD00111415	DRX115494	DRR122641	2734920	2505280	0.916	3849394	0.00161506
AhTG_107	DRA006514	SAMD00111416	DRX115495	DRR122642	1741792	1569576	0.9011	3741867	0.00156994
AhTG_108	DRA006514	SAMD00111417	DRX115496	DRR122643	990251	925006	0.9341	2809654	0.00117882
AhTG_109	DRA006514	SAMD00111418	DRX115497	DRR122644	2415977	2070789	0.8571	3882447	0.00162892
AhTG_110	DRA006514	SAMD00111419	DRX115498	DRR122645	2510763	2208486	0.8796	3710033	0.00155659
AhTG_111	DRA006514	SAMD00111420	DRX115499	DRR122646	3199437	2783391	0.87	3995523	0.00167637
AhTG_112	DRA006514	SAMD00111421	DRX115500	DRR122647	3297458	2954248	0.8959	3894713	0.00163407
AhTG_113	DRA006514	SAMD00111422	DRX115501	DRR122648	2618896	2408584	0.9197	3721774	0.00156151
AhTG_114	DRA006514	SAMD00111423	DRX115502	DRR122649	2822139	2505535	0.8878	3884749	0.00162989
AhTG_115	DRA006514	SAMD00111424	DRX115503	DRR122650	2552105	2309564	0.905	3846364	0.00161379
AhTG_116	DRA006514	SAMD00111425	DRX115504	DRR122651	2489119	2220057	0.8919	3781260	0.00158647
AhTG_117	DRA006514	SAMD00111426	DRX115505	DRR122652	1628902	1493617	0.9169	3752660	0.00157447
AhTG_118	DRA006514	SAMD00111427	DRX115506	DRR122653	506845	403572	0.7962	2072991	0.000869747
AhTG_119	DRA006514	SAMD00111428	DRX115507	DRR122654	2291096	2016431	0.8801	3926193	0.00164728
AhTG_120	DRA006514	SAMD00111429	DRX115508	DRR122655	3201139	2901621	0.9064	3992917	0.00167527
AhTG_121	DRA006514	SAMD00111430	DRX115509	DRR122656	4813010	4263595	0.8858	4218124	0.00176976
AhTG_122	DRA006514	SAMD00111431	DRX115510	DRR122657	3083288	2862549	0.9284	4042170	0.00169594
AhTG_123	DRA006514	SAMD00111432	DRX115511	DRR122658	1978387	1767718	0.8935	3883500	0.00162937
AhTG_124	DRA006514	SAMD00111433	DRX115512	DRR122659	672842	584551	0.8688	2534148	0.00106323
AhTG_125	DRA006514	SAMD00111434	DRX115513	DRR122660	2440370	2213717	0.9071	4090774	0.00171633
AhTG_126	DRA006514	SAMD00111435	DRX115514	DRR122661	2203911	2036018	0.9238	3909746	0.00164038
AhTG_127	DRA006514	SAMD00111436	DRX115515	DRR122662	1876667	1693891	0.9026	3948231	0.00165653
AhTG_128	DRA006514	SAMD00111437	DRX115516	DRR122663	2785784	2436268	0.8745	3886810	0.00163076
AhTG_129	DRA006514	SAMD00111438	DRX115517	DRR122664	1037326	884246	0.8524	3023767	0.00126866
AhTG_130	DRA006514	SAMD00111439	DRX115518	DRR122665	436410	398647	0.9135	1981544	0.000831379
AhTG_131	DRA006514	SAMD00111440	DRX115519	DRR122666	3487137	3233454	0.9273	3971727	0.00166638
AhTG_132	DRA006514	SAMD00111441	DRX115520	DRR122667	921706	841060	0.9125	3097292	0.0012995
AhTG_133	DRA006514	SAMD00111442	DRX115521	DRR122668	456766	418917	0.9171	2129520	0.000893464
AhTG_134	DRA006514	SAMD00111443	DRX115522	DRR122669	1999331	1771167	0.8859	3774856	0.00158378
AhTG_135	DRA006514	SAMD00111444	DRX115523	DRR122670	2573119	2346627	0.912	3756392	0.00157604
AhTG_136	DRA006514	SAMD00111445	DRX115524	DRR122671	2479435	2263347	0.9128	3967087	0.00166444
AhTG_137	DRA006514	SAMD00111446	DRX115525	DRR122672	3598615	3201169	0.8896	3923432	0.00164612
AhTG_138	DRA006514	SAMD00111447	DRX115526	DRR122673	2571594	2339385	0.9097	3684712	0.00154596
AhTG_139	DRA006514	SAMD00111448	DRX115527	DRR122674	447083	408095	0.9128	2012515	0.000844374
AhTG_140	DRA006514	SAMD00111449	DRX115528	DRR122675	1002608	868065	0.8658	3034874	0.00127332
AhTG_141	DRA006514	SAMD00111450	DRX115529	DRR122676	555585	494402	0.8899	2262030	0.00094906
AhTG_142	DRA006514	SAMD00111451	DRX115530	DRR122677	560853	452701	0.8072	2206073	0.000925583
AhTG_143	DRA006514	SAMD00111452	DRX115531	DRR122678	1344604	1127374	0.8384	3346486	0.00140406
AhTG_144	DRA006514	SAMD00111453	DRX115532	DRR122679	2229994	1706872	0.7654	3450442	0.00144767
AhTG_145	DRA006514	SAMD00111454	DRX115533	DRR122680	1794894	1616515	0.9006	3430576	0.00143934
AhTG_146	DRA006514	SAMD00111455	DRX115534	DRR122681	2498644	1514852	0.6063	3462827	0.00145287
AhTG_147	DRA006514	SAMD00111456	DRX115535	DRR122682	1004350	850407	0.8467	2999941	0.00125866
AhTG_148	DRA006514	SAMD00111457	DRX115536	DRR122683	2212255	2070676	0.936	3794372	0.00159197
AhTG_149	DRA006514	SAMD00111458	DRX115537	DRR122684	1736884	1418558	0.8167	3671596	0.00154046
AhTG_150	DRA006514	SAMD00111459	DRX115538	DRR122685	2033028	1794332	0.8826	3532919	0.00148228
AhTG_151	DRA006514	SAMD00111460	DRX115539	DRR122686	1707824	1492798	0.8741	3620469	0.00151901
AhTG_152	DRA006514	SAMD00111461	DRX115540	DRR122687	1419385	1132143	0.7976	3425219	0.00143709
AhTG_153	DRA006514	SAMD00111462	DRX115541	DRR122688	3054481	2774427	0.9083	3865946	0.001622
AhTG_154	DRA006514	SAMD00111463	DRX115542	DRR122689	2575907	2180466	0.8465	3753607	0.00157487
AhTG_155	DRA006514	SAMD00111464	DRX115543	DRR122690	1107131	901824	0.8146	3114512	0.00130673
AhTG_156	DRA006514	SAMD00111465	DRX115544	DRR122691	1171298	962694	0.8219	3297122	0.00138334
AhTG_157	DRA006514	SAMD00111466	DRX115545	DRR122692	608125	543527	0.8938	2392956	0.00100399
AhTG_158	DRA006514	SAMD00111467	DRX115546	DRR122693	707126	574306	0.8122	2569678	0.00107814
AhTG_159	DRA006514	SAMD00111468	DRX115547	DRR122694	1236855	900186	0.7278	2946704	0.00123632
AhTG_160	DRA006514	SAMD00111469	DRX115548	DRR122695	3123059	1625491	0.5205	3464903	0.00145374
AhTG_161	DRA006514	SAMD00111470	DRX115549	DRR122696	2826862	2447849	0.8659	3683306	0.00154537
AhTG_162	DRA006514	SAMD00111471	DRX115550	DRR122697	916012	816396	0.8913	2797202	0.0011736
AhTG_163	DRA006514	SAMD00111472	DRX115551	DRR122698	320282	248825	0.7769	1253890	0.000526084
AhTG_164	DRA006514	SAMD00111473	DRX115552	DRR122699	1671466	1445401	0.8648	3791052	0.00159058
AhTG_165	DRA006514	SAMD00111474	DRX115553	DRR122700	1392754	1137422	0.8167	3536057	0.00148359
AhTG_166	DRA006514	SAMD00111475	DRX115554	DRR122701	729409	643944	0.8828	2599980	0.00109085
AhTG_167	DRA006514	SAMD00111476	DRX115555	DRR122702	1210699	1057009	0.8731	3354306	0.00140734
AhTG_168	DRA006514	SAMD00111477	DRX115556	DRR122703	1032710	832280	0.8059	3163331	0.00132721
AhTG_169	DRA006514	SAMD00111478	DRX115557	DRR122704	679102	549594	0.8093	2409586	0.00101097
AhTG_170	DRA006514	SAMD00111479	DRX115558	DRR122705	438982	333220	0.7591	1725950	0.000724142
AhTG_171	DRA006514	SAMD00111480	DRX115559	DRR122706	855358	738637	0.8635	2928003	0.00122848
AhTG_172	DRA006514	SAMD00111481	DRX115560	DRR122707	1329803	1108013	0.8332	3357147	0.00140853
AhTG_173	DRA006514	SAMD00111482	DRX115561	DRR122708	1028724	935592	0.9095	3297420	0.00138347
AhTG_174	DRA006514	SAMD00111483	DRX115562	DRR122709	576155	525695	0.9124	2505819	0.00105134
AhTG_175	DRA006515	SAMD00111484	DRX115563	DRR122710	1581253	1460299	0.9235	3815347	0.00160077
AhTG_176	DRA006515	SAMD00111485	DRX115564	DRR122711	2114294	1827177	0.8642	3935517	0.00165119
AhTG_177	DRA006515	SAMD00111486	DRX115565	DRR122712	2976658	2530437	0.8501	3958375	0.00166078
AhTG_178	DRA006515	SAMD00111487	DRX115566	DRR122713	748461	610180	0.8152	2621916	0.00110005
AhTG_179	DRA006515	SAMD00111488	DRX115567	DRR122714	2157125	1789408	0.8295	3859551	0.00161932
AhTG_180	DRA006515	SAMD00111489	DRX115568	DRR122715	1832542	1577426	0.8608	3821175	0.00160322
AhTG_181	DRA006515	SAMD00111490	DRX115569	DRR122716	1130471	968330	0.8566	3322883	0.00139415
AhTG_182	DRA006515	SAMD00111491	DRX115570	DRR122717	1354303	1140738	0.8423	3489943	0.00146425
AhTG_183	DRA006515	SAMD00111492	DRX115571	DRR122718	2041583	1848324	0.9053	4032317	0.0016918
AhTG_184	DRA006515	SAMD00111493	DRX115572	DRR122719	1582987	985626	0.6226	3385403	0.00142038
AhTG_185	DRA006515	SAMD00111494	DRX115573	DRR122720	1022491	846287	0.8277	3020705	0.00126737
AhTG_186	DRA006515	SAMD00111495	DRX115574	DRR122721	2108373	1956413	0.9279	3719523	0.00156057
AhTG_187	DRA006515	SAMD00111496	DRX115575	DRR122722	2122948	1967976	0.927	3843262	0.00161248
AhTG_188	DRA006515	SAMD00111497	DRX115576	DRR122723	1149574	1017128	0.8848	3304308	0.00138636
AhTG_189	DRA006515	SAMD00111498	DRX115577	DRR122724	2150317	1966106	0.9143	3933187	0.00165021
AhTG_190	DRA006515	SAMD00111499	DRX115578	DRR122725	1043193	951826	0.9124	3224753	0.00135298
AhTG_191	DRA006515	SAMD00111500	DRX115579	DRR122726	1989441	1649719	0.8292	3829695	0.00160679
AhTG_192	DRA006515	SAMD00111501	DRX115580	DRR122727	1496927	1335853	0.8924	3729638	0.00156481
AhTG_193	DRA006515	SAMD00111502	DRX115581	DRR122728	1676678	1455713	0.8682	3337165	0.00140015
AhTG_194	DRA006515	SAMD00111503	DRX115582	DRR122729	2372376	2058473	0.8677	3786609	0.00158871
AhTG_195	DRA006515	SAMD00111504	DRX115583	DRR122730	1871373	1656550	0.8852	3550404	0.00148961
AhTG_196	DRA006515	SAMD00111505	DRX115584	DRR122731	523739	451388	0.8619	2126299	0.000892113
AhTG_197	DRA006515	SAMD00111506	DRX115585	DRR122732	2976169	2531290	0.8505	3998537	0.00167763
AhTG_198	DRA006515	SAMD00111507	DRX115586	DRR122733	1068372	932661	0.873	3063274	0.00128523
AhTG_199	DRA006515	SAMD00111508	DRX115587	DRR122734	2395054	2003160	0.8364	3861509	0.00162014
AhTG_200	DRA006515	SAMD00111509	DRX115588	DRR122735	3920031	3360414	0.8572	3496563	0.00146702
AhTG_201	DRA006515	SAMD00111510	DRX115589	DRR122736	1769914	1569407	0.8867	3617455	0.00151774
AhTG_202	DRA006515	SAMD00111511	DRX115590	DRR122737	794420	706845	0.8898	2886555	0.00121109
AhTG_203	DRA006515	SAMD00111512	DRX115591	DRR122738	1478251	1342281	0.908	3641012	0.00152763
AhTG_204	DRA006515	SAMD00111513	DRX115592	DRR122739	700920	636910	0.9087	2694877	0.00113067
AhTG_205	DRA006515	SAMD00111514	DRX115593	DRR122740	1501030	1366537	0.9104	3715412	0.00155884
AhTG_206	DRA006515	SAMD00111515	DRX115594	DRR122741	786289	731800	0.9307	2873405	0.00120557
AhTG_207	DRA006515	SAMD00111516	DRX115595	DRR122742	1767140	1605687	0.9086	3836381	0.0016096
AhTG_208	DRA006515	SAMD00111517	DRX115596	DRR122743	3365006	3062578	0.9101	3726414	0.00156346
AhTG_209	DRA006515	SAMD00111518	DRX115597	DRR122744	2051553	1823512	0.8888	3519326	0.00147657
AhTG_210	DRA006515	SAMD00111519	DRX115598	DRR122745	1447881	1160179	0.8013	3664860	0.00153763
AhTG_211	DRA006515	SAMD00111520	DRX115599	DRR122746	1268824	1118906	0.8818	3035083	0.0012734
AhTG_212	DRA006515	SAMD00111521	DRX115600	DRR122747	414114	348067	0.8405	1826435	0.000766302
AhTG_213	DRA006515	SAMD00111522	DRX115601	DRR122748	696525	530928	0.7623	2381699	0.000999269
AhTG_214	DRA006515	SAMD00111523	DRX115602	DRR122749	953663	799224	0.8381	2974752	0.00124809
AhTG_215	DRA006515	SAMD00111524	DRX115603	DRR122750	543281	371105	0.6831	1673329	0.000702064
AhTG_216	DRA006515	SAMD00111525	DRX115604	DRR122751	654938	583863	0.8915	2251480	0.000944634
AhTG_217	DRA006515	SAMD00111526	DRX115605	DRR122752	1312553	1067607	0.8134	2941431	0.00123411
AhTG_218	DRA006515	SAMD00111527	DRX115606	DRR122753	1225528	1068762	0.8721	3248704	0.00136303
AhTG_219	DRA006515	SAMD00111528	DRX115607	DRR122754	687699	543009	0.7896	1975859	0.000828994
AhTG_220	DRA006515	SAMD00111529	DRX115608	DRR122755	1100196	928503	0.8439	2757269	0.00115684
AhTG_221	DRA006515	SAMD00111530	DRX115609	DRR122756	1342642	1208237	0.8999	3290651	0.00138063
AhTG_222	DRA006515	SAMD00111531	DRX115610	DRR122757	391516	338339	0.8642	1622287	0.000680649
AhTG_223	DRA006515	SAMD00111532	DRX115611	DRR122758	1067792	944154	0.8842	2594388	0.0010885
AhTG_224	DRA006515	SAMD00111533	DRX115612	DRR122759	1751608	1550574	0.8852	3220662	0.00135127
AhTG_225	DRA006515	SAMD00111534	DRX115613	DRR122760	658548	567902	0.8624	1749353	0.000733961
AhTG_226	DRA006515	SAMD00111535	DRX115614	DRR122761	1267921	1057928	0.8344	3205179	0.00134477
AhTG_227	DRA006515	SAMD00111536	DRX115615	DRR122762	1057777	801015	0.7573	2021451	0.000848123
AhTG_228	DRA006515	SAMD00111537	DRX115616	DRR122763	1459422	1299761	0.8906	2803198	0.00117611
AhTG_229	DRA006515	SAMD00111538	DRX115617	DRR122764	1054530	806998	0.7653	2686970	0.00112735
AhTG_230	DRA006515	SAMD00111539	DRX115618	DRR122765	429927	367759	0.8554	1818609	0.000763018
AhTG_231	DRA006515	SAMD00111540	DRX115619	DRR122766	543409	449705	0.8276	1673475	0.000702125
AhTG_232	DRA006515	SAMD00111541	DRX115620	DRR122767	238863	197372	0.8263	943149	0.000395709
AhTG_233	DRA006515	SAMD00111542	DRX115621	DRR122768	194601	161647	0.8307	772162	0.000323969
AhTG_234	DRA006515	SAMD00111543	DRX115622	DRR122769	1893589	1634840	0.8634	3505437	0.00147075
AhTG_235	DRA006515	SAMD00111544	DRX115623	DRR122770	791540	579422	0.732	2079182	0.000872344
AhTG_236	DRA006515	SAMD00111545	DRX115624	DRR122771	737655	570139	0.7729	2355312	0.000988198
AhTG_237	DRA006515	SAMD00111546	DRX115625	DRR122772	680897	549938	0.8077	2247506	0.000942967
AhTG_238	DRA006515	SAMD00111547	DRX115626	DRR122773	733406	638482	0.8706	2468402	0.00103565
AhTG_239	DRA006515	SAMD00111548	DRX115627	DRR122774	516976	415998	0.8047	1799225	0.000754885
AhTG_240	DRA006515	SAMD00111549	DRX115628	DRR122775	3001728	2464227	0.8209	3043694	0.00127702
AhTG_241	DRA006515	SAMD00111550	DRX115629	DRR122776	3437626	3024923	0.8799	2969749	0.00124599
AhTG_242	DRA006515	SAMD00111551	DRX115630	DRR122777	914463	776703	0.8494	2910705	0.00122122
AhTG_243	DRA006515	SAMD00111552	DRX115631	DRR122778	1054230	868197	0.8235	2159462	0.000906027
AhTG_244	DRA006515	SAMD00111553	DRX115632	DRR122779	1353213	1108234	0.819	3174830	0.00133204
AhTG_245	DRA006515	SAMD00111554	DRX115633	DRR122780	1681931	1462260	0.8694	3388515	0.00142169
AhTG_246	DRA006515	SAMD00111555	DRX115634	DRR122781	955993	869232	0.9092	2931248	0.00122984
AhTG_247	DRA006515	SAMD00111556	DRX115635	DRR122782	2853718	2390904	0.8378	2937508	0.00123246
AhTG_248	DRA006515	SAMD00111557	DRX115636	DRR122783	900341	708680	0.7871	2143532	0.000899343
AhTG_249	DRA006515	SAMD00111558	DRX115637	DRR122784	2011098	1714867	0.8527	2947988	0.00123686
AhTG_250	DRA006515	SAMD00111559	DRX115638	DRR122785	1280064	1078760	0.8427	3327465	0.00139608
AhTG_251	DRA006515	SAMD00111560	DRX115639	DRR122786	532948	435262	0.8167	1946244	0.000816569
AhTG_252	DRA006515	SAMD00111561	DRX115640	DRR122787	1035330	824735	0.7966	2758123	0.0011572
AhTG_253	DRA006515	SAMD00111562	DRX115641	DRR122788	3325432	2935396	0.8827	3888770	0.00163158
AhTG_254	DRA006515	SAMD00111563	DRX115642	DRR122789	13795	10206	0.7398	29304	1.22948e-05
AhTG_255	DRA006515	SAMD00111564	DRX115643	DRR122790	510698	411809	0.8064	1559291	0.000654218
AhTG_256	DRA006515	SAMD00111565	DRX115644	DRR122791	1197357	898232	0.7502	2536382	0.00106417
AhTG_257	DRA006515	SAMD00111566	DRX115645	DRR122792	183687	156288	0.8508	791532	0.000332096
AhTG_258	DRA006515	SAMD00111567	DRX115646	DRR122793	1031190	921625	0.8937	3044788	0.00127748
AhTG_259	DRA006515	SAMD00111568	DRX115647	DRR122794	275522	190131	0.6901	756214	0.000317278
AhTG_260	DRA006515	SAMD00111569	DRX115648	DRR122795	3345376	2962532	0.8856	3794986	0.00159223
AhTG_261	DRA006515	SAMD00111570	DRX115649	DRR122796	972602	864121	0.8885	3066584	0.00128662
AhTG_262	DRA006515	SAMD00111571	DRX115650	DRR122797	623761	563381	0.9032	2435329	0.00102177
AhTG_263	DRA006515	SAMD00111572	DRX115651	DRR122798	414474	304330	0.7343	1158950	0.000486251
AhTG_264	DRA006515	SAMD00111573	DRX115652	DRR122799	3004484	2643577	0.8799	2910253	0.00122103
AhTG_265	DRA006515	SAMD00111574	DRX115653	DRR122800	2166721	1890102	0.8723	2506727	0.00105173
AhTG_266	DRA006515	SAMD00111575	DRX115654	DRR122801	1002017	809659	0.808	3165379	0.00132807
AhTG_267	DRA006515	SAMD00111576	DRX115655	DRR122802	1335684	1107784	0.8294	2532101	0.00106237
AhTG_268	DRA006515	SAMD00111577	DRX115656	DRR122803	879658	792066	0.9004	3041898	0.00127626
Bulked segregant analysis by sequencing
NILbulkR	DRA006500	SAMD00111308	DRX114954	DRR122097	314866029	295403100	0.9382	1707600657	0.716443
NILbulkS	DRA006500	SAMD00111309	DRX114955	DRR122098	319218965	300544524	0.9415	1722095212	0.722525
Whole genome resequencing
GPBD 4	na	na	na	na	392659423	381243125	0.970926	1969172299	0.826189
ICGV 86855	DRA006239	SAMD00097396	DRX099905	DRR106816	338348109	313708345	0.9272	1988661176	0.834365
VG 9514	DRA006239	SAMD00097397	DRX099906	DRR106817	308006474	285303423	0.9263	1970122754	0.826587
TAG 24	na	na	na	na	396943832	385360652	0.970819	1978576827	0.830134
Chibahandachi	DRA004503	SAMD00048430	DRX050996	DRR056318	534812620	5.19036e+08	0.9705	2003455737	0.840573
Kintoki	DRA004503	SAMD00048431	DRX051005	DRR056327	688433301	6.68262e+08	0.9707	2019199713	0.847178
Nakateyutaka	DRA004503	SAMD00048432	DRX051014	DRR056336	550645091	5.34511e+08	0.9707	2008483873	0.842682
Satonoka	DRA004503	SAMD00048433	DRX051022	DRR056344	531612247	5.15664e+08	0.97	2009800853	0.843235
YI-0311	DRA004503	SAMD00048429	DRX050990	DRR056312	648409919	6.29606e+08	0.971	2027769302	0.850774

## Sheet: Table S3
Supplementary Table S3. Details of the genetic map based on the RILs of TAG 24 × GPDB 4
Marker name	Chromosome	Linkage group	Map position (cM)	Marker type	Reference	SNP flanking sequence
GM1971A	B01	AhI	0	SSR	Nagy et al. (2010)	-
AhTE1016	B01	AhI	2.48	Transposon	Shirasawa et al. (2012b)	-
GM1565	B01	AhI	3.38	SSR	Nagy et al. (2010)	-
GM2724A	B01	AhI	5.31	SSR	Nagy et al. (2010)	-
GM1771	B01	AhI	7	SSR	Nagy et al. (2010)	-
AhTE0251	B01	AhI	13.56	Transposon	Shirasawa et al. (2012a)	-
GM1531A	B01	AhI	14.81	SSR	Nagy et al. (2010)	-
GM1501	B01	AhI	19.54	SSR	Nagy et al. (2010)	-
GM2233	B01	AhI	22.39	SSR	Nagy et al. (2010)	-
GM687	B01	AhI	25.02	SSR	Nagy et al. (2010)	-
Seq13A07	B01	AhI	26.66	SSR	Ferguson et al. (2004)	-
GM1090	B01	AhI	33.8	SSR	Nagy et al. (2010)	-
AhTE0212	B01	AhI	39.66	Transposon	Shirasawa et al. (2012a)	-
AhTE0985	B01	AhI	42.53	Transposon	Shirasawa et al. (2012b)	-
AhTE0737	B01	AhI	44.36	Transposon	Shirasawa et al. (2012b)	-
AhTE0129	B01	AhI	45.33	Transposon	Shirasawa et al. (2012a)	-
AhTE0426	B01	AhI	47.65	Transposon	Shirasawa et al. (2012a)	-
Araip.B01_35842577	B01	AhI	49.81	SNP	This study	CACAAAAGCTGGAGTTAAACGCCAAAACTGGCACAAAAGCTGGCGTTTAA[C/G]TCTAAGAAAAGTCTCTACACACGAAAATGCTTCAATGCTCAGCCCAAGCA
Araip.B01_15775308	B01	AhI	50.63	SNP	This study	GCAGCGTTTACAATAACTAGTTATGTTTTCTCATTTCATTTGCCTCTGAA[T/C]ATCAGACTTACCTTACATGTTATACCACTGCCTCATAAACTGCAGGAGGT
Araip.B01_7794224	B01	AhI	53.95	SNP	This study	GGAACCGCCCCCGGCTCCATGGGATTCGTCAACATCACCGACCTCCGAGG[C/A]GGAAAGGTGGGCTTCGGCGCCGAGAATAACGGCGGGGCCCTCTCCGCATT
Araip.B01_8177500	B01	AhI	56.84	SNP	This study	ATCCGAAGATCGGTGACGGGGTTTTGATAGGTGCAGGGACTTGTATCTTA[G/A]GGAATATTAAGATTGGTGATGGTGCTAAGATTGGTGCTGGTTCAGTGGTG
Seq2D12B	B02	AhIIa	0	SSR	Ferguson et al. (2004)	-
TC9F04	B02	AhIIa	13.83	SSR	Moretzsohn et al. (2005)	-
AhTE0775	B02	AhIIa	27.89	Transposon	Shirasawa et al. (2012b)	-
AhTE0778	B02	AhIIa	31.82	Transposon	Shirasawa et al. (2012b)	-
TC1B02	B02	AhIIa	32.51	SSR	Moretzsohn et al. (2005)	-
Seq18E07	B02	AhIIa	39.22	SSR	Ferguson et al. (2004)	-
Araip.B02_746531	B02	AhIIa	46.03	SNP	This study	GCAGGAGATACAAGGAGGATTAAGCAGAGAAAAACAAAGATTATGAAACT[G/C]TTAGGGACTTGGGTATTATGGGGTGCTCAAAGTTGCACATCGAGTAGTAT
AHGS2240	B02	AhIIa	51.37	SSR	Shirasawa et al. (2012b)	-
Araip.B02_26128920	B02	AhIIa	55.65	SNP	This study	TTGGACTGCTATGATTACTGGCTATAATTCTTGCAACCACCATGGTCGTG[C/T]GTGGAGCGTGTTCTGTGAGATGTTGAGATACGGGATGCGGTCTAACGAGT
AhTE0628	B02	AhIIa	58.13	Transposon	Shirasawa et al. (2012b)	-
AhTE0491	B02	AhIIa	59.02	Transposon	Shirasawa et al. (2012a)	-
AhTE0577	B02	AhIIa	60.84	Transposon	Shirasawa et al. (2012b)	-
AhTE0944	B02	AhIIa	82.27	Transposon	Shirasawa et al. (2012b)	-
AhTE0818	B02	AhIIb	0	Transposon	Shirasawa et al. (2012b)	-
Araip.B02_105962145	B02	AhIIb	3.59	SNP	This study	TCCTCCAGAGCCGGAAGGTGAGCTGGCAGATCTCCACTTAACACCGGACA[C/G]TCTTCTATTAAAAGCCTTTTAAGTTTCAGAAATCCATCAAAGTCATTAGG
Araip.B02_105968425	B02	AhIIb	4.34	SNP	This study	GTTTTGGAAATCCATCAAACTCATCAGGAATATGCCACTCTCGCCAGCGA[G/T]GCATTTTATCAAATCTCAGACTTAGAAGAGATCTGAAGGGTGTCCCCTGA
Araip.B02_105847812	B02	AhIIb	4.94	SNP	This study	TGATTCAGCGTTGTTGTAAAACTCACCACCAATTCTCTCCAACCCATCAA[C/G]TCCCCATATCAACAGATGCTGCAGAGACGGTAACTGTCCCAGTGAAGGAA
Araip.B02_105847760	B02	AhIIb	5.24	SNP	This study	TATCACGAAATACCAGAGTTTGAAGAGATCTGAAGGGTGTCCCCTGATGA[G/A]ATGATTCAGCGTTGTTGTAAAACTCACCACCAATTCTCTCCAACCCATCA
Araip.B02_106375398	B02	AhIIb	15.07	SNP	This study	CATCAACTACATTCCAGTGGTTCTCAGAATTCTGAAGTCCTACGATCCTC[G/C]GCCGGAACCTCGAATTCGTTGAAGGAAACAAATGGAAGCAGTCCAAACAT
Araip.B02_106375205	B02	AhIIb	15.18	SNP	This study	ATTTAAGCCGAGAATGCAAAACTTTCTGTATTAGAAAAATAGCTGCAGTT[T/A]CTTAAACTGGATTAGTTGAATTTTTTAGTAATAGAGTTATGTTATAAGTT
Araip.B02_106375220	B02	AhIIb	15.18	SNP	This study	GCAAAACTTTCTGTATTAGAAAAATAGCTGCAGTTTCTTAAACTGGATTA[G/C]TTGAATTTTTTAGTAATAGAGTTATGTTATAAGTTGTTTGTGTTGCAGCC
Araip.B02_106375253	B02	AhIIb	15.25	SNP	This study	TTTCTTAAACTGGATTAGTTGAATTTTTTAGTAATAGAGTTATGTTATAA[G/A]TTGTTTGTGTTGCAGCCATATATGCATGAATCGCGCCATCTCCAACAATG
Araip.B02_106375254	B02	AhIIb	15.25	SNP	This study	TTCTTAAACTGGATTAGTTGAATTTTTTAGTAATAGAGTTATGTTATAAG[T/G]TGTTTGTGTTGCAGCCATATATGCATGAATCGCGCCATCTCCAACAATGG
Araip.B02_106375247	B02	AhIIb	15.26	SNP	This study	CTGCAGTTTCTTAAACTGGATTAGTTGAATTTTTTAGTAATAGAGTTATG[T/C]TATAAGTTGTTTGTGTTGCAGCCATATATGCATGAATCGCGCCATCTCCA
Araip.B02_106375222	B02	AhIIb	15.26	SNP	This study	AAAACTTTCTGTATTAGAAAAATAGCTGCAGTTTCTTAAACTGGATTAGT[T/A]GAATTTTTTAGTAATAGAGTTATGTTATAAGTTGTTTGTGTTGCAGCCAT
Araip.B02_106375376	B02	AhIIb	15.3	SNP	This study	AGCAAACAAAAAAGGACTTGGCCATCAACTACATTCCAGTGGTTCTCAGA[A/G]TTCTGAAGTCCTACGATCCTCGGCCGGAACCTCGAATTCGTTGAAGGAAA
Araip.B02_106375236	B02	AhIIb	15.35	SNP	This study	TAGAAAAATAGCTGCAGTTTCTTAAACTGGATTAGTTGAATTTTTTAGTA[A/T]TAGAGTTATGTTATAAGTTGTTTGTGTTGCAGCCATATATGCATGAATCG
Araip.B02_106375391	B02	AhIIb	15.39	SNP	This study	ACTTGGCCATCAACTACATTCCAGTGGTTCTCAGAATTCTGAAGTCCTAC[G/A]ATCCTCGGCCGGAACCTCGAATTCGTTGAAGGAAACAAATGGAAGCAGTC
Araip.B02_106375287	B02	AhIIb	15.48	SNP	This study	TAGAGTTATGTTATAAGTTGTTTGTGTTGCAGCCATATATGCATGAATCG[C/T]GCCATCTCCAACAATGGAAATGGCAACAGTGGAAGTGAAGCAAACAAAAA
Seq13E06	A03	AhIIIa	0	SSR	Ferguson et al. (2004)	-
GM2206	A03	AhIIIa	8.08	SSR	Nagy et al. (2010)	-
GM2215	A03	AhIIIa	16.78	SSR	Nagy et al. (2010)	-
Seq18A05	A03	AhIIIa	19.61	SSR	Ferguson et al. (2004)	-
PM434	A03	AhIIIa	21.38	SSR	He et al. (2003)	-
PM3	A03	AhIIIa	22.4	SSR	He et al. (2003)	-
TC4F02	A03	AhIIIa	23.95	SSR	Moretzsohn et al. (2005)	-
Aradu.A03_6590046	A03	AhIIIa	24.86	SNP	This study	ACAAAGTTGTTTGATGAAACATTTAAGACTTCCAAGTTCGGAAAACTCTG[C/T]ATAATTACATGAAGATCTTCGTCACATAAACTTGCATGGCTTAAATGCAG
Ah-4-04	A03	AhIIIa	25.51	SSR	Hopkins et al. (1999)	-
Seq18A5B	A03	AhIIIa	26.46	SSR	Ferguson et al. (2004)	-
GM1717	A03	AhIIIa	27.19	SSR	Nagy et al. (2010)	-
GM745	A03	AhIIIa	27.32	SSR	Nagy et al. (2010)	-
Aradu.A03_3458231	A03	AhIIIa	29.31	SNP	This study	ACATAGTCTCACGTACTTGTACCTCATTTCGAAATCTGTTAGTCCAATCT[G/A]ATGGGGATGAATTTAAATCAACGTGAAGATTAATTCCCTTGTCTGACCAA
AC3D07	A03	AhIIIa	29.31	SSR	Moretzsohn et al. (2005)	-
Seq19G7	A03	AhIIIa	34.81	SSR	Ferguson et al. (2004)	-
TC7E04	A03	AhIIIa	39.93	SSR	Moretzsohn et al. (2005)	-
AhTE0710	A03	AhIIIa	40.88	Transposon	Shirasawa et al. (2012b)	-
AhTE0950	A03	AhIIIa	42.93	Transposon	Shirasawa et al. (2012b)	-
AhTE0898	A03	AhIIIa	45.32	Transposon	Shirasawa et al. (2012b)	-
AhTE0946	A03	AhIIIa	47.45	Transposon	Shirasawa et al. (2012b)	-
AhTE0013	A03	AhIIIa	49.3	Transposon	Shirasawa et al. (2012a)	-
TC2C07	A03	AhIIIa	50.06	SSR	Moretzsohn et al. (2005)	-
Aradu.A03_110491039	A03	AhIIIa	52.09	SNP	This study	CTTTCTACACTTCCTCCCTTCTTTCTCAGTGTTACCGCAGCGGCGACCCC[A/G]TCTCCGGCAAGAGAAACTACACTTACATGGACGCTGTTCGCTCCATTCTT
AhTE0570	A03	AhIIIa	59.31	Transposon	Shirasawa et al. (2012b)	-
Araip.B03_125319254	A03	AhIIIa	62.87	SNP	This study	GTTGGGTCCGGAAAAAGAACAACTGTCCCTTCTGTTTTCCACGAGGAGGA[G/T]GATGATGATGCACACAAGGACAAAAAAATGAGGCCTTTGGTTCCAATTGA
GM2584	B03	AhIIIb	0	SSR	Nagy et al. (2010)	-
AhTE0552	B03	AhIIIb	27.87	Transposon	Shirasawa et al. (2012b)	-
AhTE0305	B03	AhIIIb	30.32	Transposon	Shirasawa et al. (2012a)	-
AhTE0573	B03	AhIIIb	32.5	Transposon	Shirasawa et al. (2012b)	-
Araip.B03_85415802	B03	AhIIIb	36.52	SNP	This study	GCTAATGGAAGCTTAGACGATTGCCTCTTCCACAGAGGCAATGCACCAGT[C/T]CTCCCATGGCAGTTAAGATTCCGAATTGCTGCAGAGATTGCAACTGCCCT
AhTE0607	B03	AhIIIb	43.51	Transposon	Shirasawa et al. (2012b)	-
Araip.B03_34330986	B03	AhIIIc	0	SNP	This study	AGGCATACTTATACTCCTACAACTACTGCAGCATAAGGCCTTGAATCCTC[C/T]CTGCTATGAGGATTTCATTGCTTCGAAACAAAGACAAATTAAAAGTCTTT
Araip.B03_34330997	B03	AhIIIc	0.49	SNP	This study	TACTCCTACAACTACTGCAGCATAAGGCCTTGAATCCTCCCTGCTATGAG[G/C]ATTTCATTGCTTCGAAACAAAGACAAATTAAAAGTCTTTTAAGGAAGTAG
Araip.B03_34331304	B03	AhIIIc	0.88	SNP	This study	TGTTCCTATTTTATTAAATCTAAACTTGGTAAATCTTTCTGGAATTGCAT[G/T]CCTGAAGCATTTTTTCTCAGCCGGGGCAATGAGAAAATTGTTTACTTTTA
Araip.B03_34331298	B03	AhIIIc	1.03	SNP	This study	TTCTAATGTTCCTATTTTATTAAATCTAAACTTGGTAAATCTTTCTGGAA[T/A]TGCATGCCTGAAGCATTTTTTCTCAGCCGGGGCAATGAGAAAATTGTTTA
Araip.B03_34331324	B03	AhIIIc	1.09	SNP	This study	TAAACTTGGTAAATCTTTCTGGAATTGCATGCCTGAAGCATTTTTTCTCA[G/A]CCGGGGCAATGAGAAAATTGTTTACTTTTATTTCTTTAGGATCACAAGAC
Araip.B03_34331269	B03	AhIIIc	1.31	SNP	This study	CTAACTCTGAATGAACATGGTAGTGGCACTTCTAATGTTCCTATTTTATT[A/G]AATCTAAACTTGGTAAATCTTTCTGGAATTGCATGCCTGAAGCATTTTTT
AHGS2562	Unassigned	AhIIId	0	SSR	Shirasawa et al. (2012b)	-
AHGS2254	Unassigned	AhIIId	12.03	SSR	Shirasawa et al. (2012b)	-
AHGS2526	Unassigned	AhIIId	25.23	SSR	Shirasawa et al. (2012b)	-
AHGS1625	Unassigned	AhIIId	25.58	SSR	Shirasawa et al. (2012b)	-
AhTE0788	Unassigned	AhIIId	32.04	Transposon	Shirasawa et al. (2012b)	-
PM418	Unassigned	AhIV	0	SSR	He et al. (2003)	-
PM183	Unassigned	AhIV	12.73	SSR	He et al. (2003)	-
PM50	Unassigned	AhIV	17.81	SSR	He et al. (2003)	-
TC11B04	Unassigned	AhIV	23.83	SSR	Moretzsohn et al. (2005)	-
GM1555	Unassigned	AhIV	31.98	SSR	Nagy et al. (2010)	-
IPAHM272	Unassigned	AhIV	38.39	SSR	Cuc et al. (2008)	-
Seq19D06	Unassigned	AhIV	43.13	SSR	Ferguson et al. (2004)	-
GM1641	Unassigned	AhIV	46.57	SSR	Nagy et al. (2010)	-
GM2084	Unassigned	AhIV	55.19	SSR	Nagy et al. (2010)	-
GM1878	A05	AhVa	0	SSR	Nagy et al. (2010)	-
TC6E01	A05	AhVa	7.74	SSR	Moretzsohn et al. (2005)	-
IPAHM356	A05	AhVa	11.41	SSR	Cuc et al. (2008)	-
TC3A12	A05	AhVa	18.06	SSR	Moretzsohn et al. (2005)	-
Seq11C08	A05	AhVa	19.49	SSR	Ferguson et al. (2004)	-
GM1955	A05	AhVa	23.02	SSR	Nagy et al. (2010)	-
GM1007	A05	AhVa	24.66	SSR	Nagy et al. (2010)	-
GM633	A05	AhVa	26.78	SSR	Nagy et al. (2010)	-
PM179	A05	AhVa	29.68	SSR	He et al. (2003)	-
GM1577	A05	AhVa	32.18	SSR	Nagy et al. (2010)	-
AhTE0148	A05	AhVa	40.06	Transposon	Shirasawa et al. (2012a)	-
Aradu.A05_17538445	A05	AhVa	42.84	SNP	This study	AAGGTGCACTTACATTGTGAAGGAAGAAATTTTCTGCAGTAGAAAAGCCT[A/G]ACTCCTCCATTACGTACGTTAGGACTTGGTGCATGCATTTCATCAGAACA
Aradu.A05_15231211	A05	AhVa	44.28	SNP	This study	GGAGGGTCGATTGGCTTCAGCAGTGTTATTGTGAGCTTGGGAGGATGGTG[C/T]GCTGGTGGCGGCGGTGGAGCTGCAGCTGCCGCCCATTGAATCGGATTATG
GM1989	A05	AhVa	44.53	SSR	Nagy et al. (2010)	-
Aradu.A05_68155742	A05	AhVa	45.32	SNP	This study	CCCTGCACTCGAAGTGGATTTTTTGGAGCTACAAAAGCCAAATTGGCACG[C/A]TCTCAACGGCGTTGGAAAGTAGACGTCCTGGGCTTTCCAGCAATGTATAA
Aradu.A05_25802872	A05	AhVa	47.97	SNP	This study	CAATGAAGAACGCGCCGGTTCCCATCTACGGAAGGGGTAAATGATGAGCG[G/A]ATATTTTATACGCTTTTTGGTGGTATTTTCATGTAGTTTTTAGTATGCTT
Aradu.A05_10091453	A05	AhVa	53.99	SNP	This study	AATGTTGATTCAGGAAATAGAAAATGAGGTACCTTTGCTATGTTCTCTCC[C/T]GAAAGTGCTTCAACTTTGGCAGGTGTAACAGCTTCAGTAACGTGTTTACC
Aradu.A05_89875695	A05	AhVa	59.15	SNP	This study	GAGAAGAATAAATTGAATTTCAAACAGGGAATGGAACCTCAGAATTTTTT[G/A]AAACCCAGTACATGTCTCCATCAAAATCGCCTCCGGCAATCTCATCTGCC
AhTE0839	A05	AhVa	62.96	Transposon	Shirasawa et al. (2012b)	-
AhTE0711	A05	AhVa	97.02	Transposon	Shirasawa et al. (2012b)	-
AhTE0323	B05	AhVb	0	Transposon	Shirasawa et al. (2012a)	-
AhTE0623	B05	AhVb	3.26	Transposon	Shirasawa et al. (2012b)	-
AhTE0763	B05	AhVb	4.86	Transposon	Shirasawa et al. (2012b)	-
AhTE0940	B05	AhVb	6.85	Transposon	Shirasawa et al. (2012b)	-
Araip.B05_118582581	B05	AhVb	9.32	SNP	This study	CACAATGACTGTTGTTTGACTTATTTTTCCATACATTCATAAATTAACTA[A/G]ATACTATGTAGACACCAAAATACTATGTAGACACTAAAAAAATATGTACA
Araip.B05_63720453	B05	AhVb	10.55	SNP	This study	TTAAAATATCAAACAAATCCGGAATTATGCAAACCTTATATCCATGCGAC[C/T]GTCTCGGATTAAGATTTCTATTAAACCAAAAATCACAATTTTTTGCTGAC
AHGS2343	B05	AhVb	12.88	SSR	Shirasawa et al. (2012b)	-
Araip.B05_19670998	B05	AhVb	22.75	SNP	This study	GTGGCTTCCAATGACTCTGATCCATGGATCCTCAACCATGGCGATTTCCA[G/A]AGAGTGTTCCTCGGTGGCGACAGCGCCGGTGCTAACCTTGTTCACAACGT
AhTE0446	B05	AhVb	37.74	Transposon	Shirasawa et al. (2012a)	-
TC7C06	A06	AhVI	0	SSR	Moretzsohn et al. (2005)	-
GM1097	A06	AhVI	4.58	SSR	Nagy et al. (2010)	-
S108	A06	AhVI	15.67	SSR	Wang et al. (2007)	-
TC1A01	A06	AhVI	19.9	SSR	Moretzsohn et al. (2005)	-
PM377	A06	AhVI	27.75	SSR	He et al. (2003)	-
Aradu.A06_100560762	A06	AhVI	47.77	SNP	This study	TGATTTGTTTAAACTCGTTTTATTCAAGGGTCATAATTTTCTAATCTAGA[C/T]CGTTTATGGCCGGCATAGCCCGTTAAACAGATTGGTCCGTTTACTATTTT
GM2480	A04	AhVII	0	SSR	Nagy et al. (2010)	-
GM2246	A04	AhVII	3.68	SSR	Nagy et al. (2010)	-
IPAHM395	A04	AhVII	4.79	SSR	Cuc et al. (2008)	-
GM1311	A04	AhVII	8	SSR	Nagy et al. (2010)	-
TC5A07	A04	AhVII	11.96	SSR	Moretzsohn et al. (2005)	-
GM2589	A04	AhVII	15.58	SSR	Nagy et al. (2010)	-
AhTE0803	A04	AhVII	18.28	Transposon	Shirasawa et al. (2012b)	-
GM1062	A04	AhVII	18.98	SSR	Nagy et al. (2010)	-
GM2637	A04	AhVII	23.78	SSR	Nagy et al. (2010)	-
GM2638	A04	AhVII	26.29	SSR	Nagy et al. (2010)	-
Aradu.A04_82564151	A04	AhVII	26.97	SNP	This study	GTACCTTTTTATCAAATGCAAAGATATATCCAAGTTTGAATGGTAATTAC[T/C]ATCAGAATAGTTGCTTTCGGTTAAAATATCACTTGAATTAGAAAAAAAAA
Aradu.A04_15580320	A04	AhVII	28.39	SNP	This study	GCTTTTGTGCCAGTTTGGGCTTTTAACTCCCATTCTTGTGCCAGTTCCGG[C/T]GTTAAATGCCAGAATTCTTGAGCTGACTTGGAACGCCTGTTTGGGCCATC
AHGS1279	A04	AhVII	31.33	SSR	Shirasawa et al. (2012b)	-
AhTE0804	A04	AhVII	36.81	Transposon	Shirasawa et al. (2012b)	-
GM2313	A04	AhVII	37.69	SSR	Nagy et al. (2010)	-
Aradu.A04_119378325	A04	AhVII	37.69	SNP	This study	ACTTAAAGCACTTGCGATTACAACGAGAAACAATGTGAGAGTAGGATACT[C/A]TTTTGCTGGATCCAGTCACTGGATTCCATACGACAAAAAAATGCGGGGCT
Aradu.A04_120721827	A04	AhVII	42.65	SNP	This study	ATGAGTGCGTTGGAGGAAGCGGGAGAGTGGTGAAAATGCAGTTCCGCAAA[G/C]TGTGGATCGGAAATGAGAGAGTACCAGAGCTTCGAAACGCACCTTGATGT
AhTE0422	A04	AhVII	46.64	Transposon	Shirasawa et al. (2012a)	-
GM1760	B08	AhVIIIa	0	SSR	Nagy et al. (2010)	-
TC6H03	B08	AhVIIIa	8.26	SSR	Moretzsohn et al. (2005)	-
TC9F10	B08	AhVIIIa	8.27	SSR	Moretzsohn et al. (2005)	-
IPAHM606	B08	AhVIIIa	12.26	SSR	Cuc et al. (2008)	-
GM2504	B08	AhVIIIa	14.01	SSR	Nagy et al. (2010)	-
GM2746	B08	AhVIIIa	15.18	SSR	Nagy et al. (2010)	-
GM660	B08	AhVIIIa	15.6	SSR	Nagy et al. (2010)	-
GM2690	B08	AhVIIIa	15.61	SSR	Nagy et al. (2010)	-
GM2689	B08	AhVIIIa	16.09	SSR	Nagy et al. (2010)	-
Ah-4-101	B08	AhVIIIa	19.63	SSR	Hopkins et al. (1999)	-
GM1986	B08	AhVIIIa	23.41	SSR	Nagy et al. (2010)	-
Araip.B08_15513947	B08	AhVIIIa	34.4	SNP	This study	CAATGCATTGAGTCTCTTCCGGATTGCTTTAAAGTTATTTTTAATGCAAT[C/T]ATGGAATGCTGGATGGAAATAGAGGTTTTCATGAATGATGTGGGTGGAGA
GM2536	B08	AhVIIIa	35.84	SSR	Nagy et al. (2010)	-
Araip.B08_123964706	B08	AhVIIIa	46.16	SNP	This study	AGTTTCTGATTCTCTGTCTTTTTTTGGTTTGCACCAAGATATCTATCACG[C/A]CGAAAGCTCGATGACTAATTTTTCGGGTACTGTAGAGGCACAAAGTGGGG
AhTE0544	A08	AhVIIIb	0	Transposon	Shirasawa et al. (2012b)	-
Aradu.A08_46105783	A08	AhVIIIb	4.93	SNP	This study	ATTGAAAATTTTGAATCATAACAGGACTTTACAAGATCAAGATGGGTCAC[C/G]AACGAATTCTGTTTGCACAATTTTGGTTTAGAATATTATAGTTTCAATAG
Aradu.A08_33550689	A08	AhVIIIb	17.81	SNP	This study	TCCTTCTCATGTTCGAAATCAGAGAGGAGCGTATGAATCTGCATTTTTGC[A/T]TGCATTGAAATACAATCTTGACCGGGTTGCGAGGTGGAAAAGCGCAATGA
Aradu.A08_33550636	A08	AhVIIIb	17.84	SNP	This study	GAATGCAAGAAGGAATCGGGACAGAAAGTTTTCTCCATTTTCTATGATGT[G/A]GATCCTTCTCATGTTCGAAATCAGAGAGGAGCGTATGAATCTGCATTTTT
Aradu.A08_33550677	A08	AhVIIIb	17.94	SNP	This study	CTATGATGTGGATCCTTCTCATGTTCGAAATCAGAGAGGAGCGTATGAAT[C/T]TGCATTTTTGCATGCATTGAAATACAATCTTGACCGGGTTGCGAGGTGGA
Aradu.A08_33550706	A08	AhVIIIb	17.99	SNP	This study	ATCAGAGAGGAGCGTATGAATCTGCATTTTTGCATGCATTGAAATACAAT[C/G]TTGACCGGGTTGCGAGGTGGAAAAGCGCAATGACGAGCTTGGCCAATTCG
GM1603	B09	AhIX	0	SSR	Nagy et al. (2010)	-
TC5A06	B09	AhIX	2.3	SSR	Moretzsohn et al. (2005)	-
GI-1107	B09	AhIX	6.72	SSR	Moretzsohn et al. (2005)	-
Lec1	B09	AhIX	6.76	SSR	Hopkins et al. (1999)	-
PM436	B09	AhIX	8.32	SSR	He et al. (2003)	-
AhTE0254	B09	AhIX	9.61	Transposon	Shirasawa et al. (2012a)	-
Seq14H06	B09	AhIX	11.61	SSR	Ferguson et al. (2004)	-
Seq7G02	B09	AhIX	16	SSR	Ferguson et al. (2004)	-
TC2D08	B09	AhIX	16.99	SSR	Moretzsohn et al. (2005)	-
GM1979	B09	AhIX	24.09	SSR	Nagy et al. (2010)	-
AhTE0520	B09	AhIX	24.31	Transposon	Shirasawa et al. (2012b)	-
GM2120	B09	AhIX	27.65	SSR	Nagy et al. (2010)	-
Araip.B09_87647564	B09	AhIX	28.35	SNP	This study	CGACGGAGTATAACTCGAGCTGTAGAGCTCCAAATGATGTGCTCCCAACG[G/T]CATTGGAAAGTAGACATCCAGGGCTTTCCAACAATGTATAATAGTATGGG
Araip.B09_87647563	B09	AhIX	28.35	SNP	This study	TCGACGGAGTATAACTCGAGCTGTAGAGCTCCAAATGATGTGCTCCCAAC[G/A]GCATTGGAAAGTAGACATCCAGGGCTTTCCAACAATGTATAATAGTATGG
Araip.B09_72441915	B09	AhIX	28.71	SNP	This study	AAAGCTCTTGATGTCAGCTTTCTAAAGCCACCAAGATCACATCATTTAGA[C/T]CTCTACAACTCAAGTTATGTTCCTTTGAAGATGAAGAGGTCAGGCTGGTA
Seq17C09	B09	AhIX	30.27	SSR	Ferguson et al. (2004)	-
Araip.B09_70016902	B09	AhIX	32.35	SNP	This study	TGGTGAATTTGAGACTTTTTCATTAAGTTTATGATTTATGGTGAATTTTT[G/T]AATTATGAATGTCAAATCTGGTTTTCTGCAGAACGCTTAACACAGCAGCA
Araip.B09_11520017	B09	AhIX	38.31	SNP	This study	TCAAGACCTTCGACTATGTCTTCCACATATGCAATCTTCCCTTCTCTAAT[A/G]TGAGGCAGAATAAACTCCAAGAATTTAGGATAAAGGGGATAGAATTGAGA
GM1893	B09	AhIX	39.23	SSR	Nagy et al. (2010)	-
AhTE0696	B09	AhIX	41.49	Transposon	Shirasawa et al. (2012b)	-
GM1483	B09	AhIX	42.58	SSR	Nagy et al. (2010)	-
AhTE0913	B09	AhIX	44.14	Transposon	Shirasawa et al. (2012b)	-
AhTE0852	B09	AhIX	46.89	Transposon	Shirasawa et al. (2012b)	-
AhTE0055	B09	AhIX	52.32	Transposon	Shirasawa et al. (2012a)	-
AhTE0222	B09	AhIX	57.73	Transposon	Shirasawa et al. (2012a)	-
AhTE0765	B09	AhIX	61.87	Transposon	Shirasawa et al. (2012b)	-
AhTE0976	B09	AhIX	65.17	Transposon	Shirasawa et al. (2012b)	-
AhTE1034	B09	AhIX	80.32	Transposon	Shirasawa et al. (2012b)	-
IPAHM407C	B06	AhX	0	SSR	Cuc et al. (2008)	-
AhTE0854	B06	AhX	11.91	Transposon	Shirasawa et al. (2012b)	-
AhTE0772	B06	AhX	14.5	Transposon	Shirasawa et al. (2012b)	-
AhTE0967	B06	AhX	17.23	Transposon	Shirasawa et al. (2012b)	-
GM2425	B06	AhX	21.03	SSR	Nagy et al. (2010)	-
TC3H07	B06	AhX	24.59	SSR	Moretzsohn et al. (2005)	-
AhTE0589	B06	AhX	25.43	Transposon	Shirasawa et al. (2012b)	-
GM1991	B06	AhX	27.98	SSR	Nagy et al. (2010)	-
GM884	B06	AhX	30.64	SSR	Nagy et al. (2010)	-
GM670	B06	AhX	32.39	SSR	Nagy et al. (2010)	-
PM137	B06	AhX	32.98	SSR	He et al. (2003)	-
Seq19A05	B06	AhX	35.55	SSR	Ferguson et al. (2004)	-
TC1A02	B06	AhX	37.57	SSR	Moretzsohn et al. (2005)	-
TC11A04	B06	AhX	37.65	SSR	Moretzsohn et al. (2005)	-
AhTE0933	B06	AhX	41.99	Transposon	Shirasawa et al. (2012b)	-
IPAHM524	B06	AhX	42.62	SSR	Cuc et al. (2008)	-
TC4D09	B06	AhX	44.09	SSR	Moretzsohn et al. (2005)	-
GM2444	B06	AhX	46.78	SSR	Nagy et al. (2010)	-
AhTE0826	B06	AhX	48.73	Transposon	Shirasawa et al. (2012b)	-
Araip.B06_1722912	B06	AhX	50.03	SNP	This study	TTCGGCGACAAATTGATGGCTCCACACTTGTCTCAGCCAATCTGCCAGCG[C/A]GAAGGTTACTCGTTGCCGAGCCTGCATCTCTGCAGAAATTGGCCCGGGGA
Araip.B06_121627682	B06	AhX	50.92	SNP	This study	ACCCCAACTTCACATATCAGTTGTTGCGGCACCACGATCCACAGCCCTAG[C/A]TTCTCGCCGAACGCCTGCTGTCCTAGCTCATGGTACCGGTCGAACCGTTT
AhTE0751	B06	AhX	52.81	Transposon	Shirasawa et al. (2012b)	-
AhTE0547	B06	AhX	57.26	Transposon	Shirasawa et al. (2012b)	-
AhTE0921	B06	AhX	60.18	Transposon	Shirasawa et al. (2012b)	-
Araip.B06_811703	B06	AhX	60.52	SNP	This study	CTGCTGCAGCAGCCATAGTGAAAATCGGAGCTGAGGCTACTGCTGTTATT[G/A]GTCATGTCAAGGATAGTGCAATGAATGCATTGAAGAAGGTGTTTCCTGTT
Aradu.A06_106278061	B06	AhX	68.11	SNP	This study	TTTATAAACAATAGTGCTCCAATTGTTGCTGAATTCTCTTCTGTAGGACC[C/T]AATATGCAAATCAAAGAAATTATGAAGCCAGACATAAGTGCTCCGGGTAT
Aradu.A06_108579782	B06	AhX	73.35	SNP	This study	ATGAAAAAATGATAGTCCTTTTTTTTGTGTCTAAAAATTAGGTTTTTTTT[A/T]AAAAAAAGTGATAGTCCTGAAACTATGAATTTCTTTTCCTTTTTATTCTG
TC3H02	A01	AhXI	0	SSR	Moretzsohn et al. (2005)	-
AhTE0835	A01	AhXI	11.2	Transposon	Shirasawa et al. (2012b)	-
AhTE0571	A01	AhXI	13.66	Transposon	Shirasawa et al. (2012b)	-
Aradu.A01_102054581	A01	AhXI	20.67	SNP	This study	GCTATGCCGGTTTAAGGTGCAAAAGTGAAACTCACAAGTATTAGAGTATC[G/C]TCAGCAGGAGCAGGTAAACCTTTCACAACCATATCCTCTGATATTAAACC
Aradu.A01_101340794	A01	AhXI	22.64	SNP	This study	TCTTGCGCTCCTGTTCCCGTATTCCAGAAGTTTCTGATTGTCTTTCTCAG[C/T]GCCTCCCTCTGCAGGATCGCCTCCAATTCTTTTTTATTGTCTTAAACAAC
AhTE0812	A01	AhXI	30.09	Transposon	Shirasawa et al. (2012b)	-
Ah193	A01	AhXI	32.77	SSR	Moretzsohn et al. (2004)	-
AhTE0798	A01	AhXI	39.09	Transposon	Shirasawa et al. (2012b)	-
GM1971B	A01	AhXI	52.14	SSR	Nagy et al. (2010)	-
GM2724B	A01	AhXI	57.27	SSR	Nagy et al. (2010)	-
Seq13A10	A01	AhXI	72.93	SSR	Ferguson et al. (2004)	-
TC4H02	A01	AhXI	90.88	SSR	Moretzsohn et al. (2005)	-
AhTE0586	B10	AhXIIa	0	Transposon	Shirasawa et al. (2012b)	-
AhTE0918	B10	AhXIIa	6.54	Transposon	Shirasawa et al. (2012b)	-
AhTE0805	B10	AhXIIa	13.98	Transposon	Shirasawa et al. (2012b)	-
AhTE0162	B10	AhXIIa	15.43	Transposon	Shirasawa et al. (2012a)	-
AhTE0359	B10	AhXIIa	16.77	Transposon	Shirasawa et al. (2012a)	-
AhTE0590	B10	AhXIIa	18.14	Transposon	Shirasawa et al. (2012b)	-
AhTE0874	B10	AhXIIa	19.68	Transposon	Shirasawa et al. (2012b)	-
AhTE0709	B10	AhXIIa	21.27	Transposon	Shirasawa et al. (2012b)	-
Araip.B10_28375557	B10	AhXIIa	22.86	SNP	This study	AGATCTTACCTACACAAGTTAGATAGAACTAACAGGCTCGGCAAGAGCTT[C/T]GCGTAGCCGCTGACGGCACGCGAATTGGAGCACCGTAGCTTGAGATATGG
AHGS0300	B10	AhXIIa	24	SSR	Shirasawa et al. (2012b)	-
Araip.B10_10963057	B10	AhXIIa	26.43	SNP	This study	AGTTTATGATTCGAGTCTAAAGAAGACAAAATTACATAAAATAGTAGGAT[A/G]TTGAATGTCTTTTTTCATCAGATTTCTCATGAGGCAGTGTTTCTCTCTCT
Seq7H06	B10	AhXIIa	34.99	SSR	Ferguson et al. (2004)	-
IPAHM176	B10	AhXIIa	37.62	SSR	Cuc et al. (2008)	-
Seq3E10	B10	AhXIIa	43.55	SSR	Ferguson et al. (2004)	-
TC3E05	B10	AhXIIa	47.1	SSR	Moretzsohn et al. (2005)	-
TC7H11	B10	AhXIIa	50.98	SSR	Moretzsohn et al. (2005)	-
GM2531	B10	AhXIIa	54.47	SSR	Nagy et al. (2010)	-
PM675	B10	AhXIIa	62.09	SSR	Yuan et al. (2010)	-
GM1573	B10	AhXIIa	78.72	SSR	Nagy et al. (2010)	-
GM1839	B10	AhXIIa	80.6	SSR	Nagy et al. (2010)	-
Aradu.A02_1037730	A02	AhXIIb	0	SNP	This study	TCAGTGAACTCACCCACACTGCAGAAGCATAAGCAAGAAGACGGCAACGG[A/G]AACGAGGAGGAATCACGAGCAGAGGAAGCAGACGCACGGATGAAGCAGAG
Aradu.A02_108277	A02	AhXIIb	3.18	SNP	This study	CCCGAAATAGAAGATTCTGTAGTGATGGATGGGAAGATATACATCCGGTG[C/T]GGCAAATCTCCAGTAACTCACCGCGTGTATGGCGTTGTATATGATCCGTC
Aradu.A02_499000	A02	AhXIIb	3.46	SNP	This study	CAATTTTTGAAATACACAAAAAAACTCCCCATTTTTATTTCCGGCTCAGT[C/T]CCTAATCTTATTTTTCAGTCAATGACAAACGAAAAATGCTGACATGAAGA
Aradu.A02_499075	A02	AhXIIb	3.58	SNP	This study	ACAAACGAAAAATGCTGACATGAAGACTTGGACTAGCACACATAAAATGT[C/A]TTTTCTTGTGTATCTAACATTTAAGAATTTCTTTACATATATCAATGAAT
Aradu.A02_609564	A02	AhXIIb	3.79	SNP	This study	GAGTTAGTTACCTGTACCTGTACTCAGATAGGACAGTTTGTTTGAAACTG[C/A]TTATTGTTCTGTTGAGAAAGCAATCAGTTACAAGTTTCAAGTTTTGCTGG
Aradu.A02_609520	A02	AhXIIb	3.86	SNP	This study	CTCGACTTTCTGTTGCTGAGGTGTTATCTGATCCTGGCGCCGGTGAGTTA[G/T]TTACCTGTACCTGTACTCAGATAGGACAGTTTGTTTGAAACTGCTTATTG
Aradu.A02_789074	A02	AhXIIb	4.19	SNP	This study	GTTCTACAGTACTCCTGCAGAACGAATTTCTTTATACAAAAAGTATCTCA[A/G]CCATTGATTATCCTTTTACCCATTTTTATTTTCCCTTCCCTTTCTTTTTA
Aradu.A02_789235	A02	AhXIIb	4.19	SNP	This study	AGTGAGCCTTTTACAAGTTCAAATACATACTTGTTTAAGTTTGCCCTTTC[A/C]ACATCATAACTGCAATTGCAACACAAAGATAGATATAGTTTGAAATAATA
Aradu.A02_798830	A02	AhXIIb	4.4	SNP	This study	CAACAAGACAATACAACAAAGTCAAAATGGCACTGCAGGTGTAGGATACC[A/C]GCTTAAATTACACAAACAGAACCCGTCATGATTACTGAACTGATAACCCG
Aradu.A02_1224978	A02	AhXIIb	5.1	SNP	This study	CGGATGCATCACTTACTCAGTTTACTAAGTTTTCTGAATTTTCAGTGACA[G/A]TGTAGGGCTGATATAACACAAACCACAAGTATAACAACTAAAGACAGAGA
Aradu.A02_1224953	A02	AhXIIb	5.1	SNP	This study	AATGCATGCATCTTTTAACAGAAACCGGATGCATCACTTACTCAGTTTAC[T/C]AAGTTTTCTGAATTTTCAGTGACAGTGTAGGGCTGATATAACACAAACCA
Aradu.A02_1196581	A02	AhXIIb	5.32	SNP	This study	TAAATTAATTAATTGTGCCTCCAAACTAAAACTCCGGATCTCACCCATTT[C/A]ATTAGAATTTCTTATACATGATATGTTGGCAACAACATCATATTCAAGTA
GM1009A	A02	AhXIIb	30.59	SSR	Nagy et al. (2010)	-
AhFAD2A	A09	AhXIIIa	0	SSR	Shirasawa et al. (2012b)	-
FAD2A	A09	AhXIIIa	17.95	SSR	Shirasawa et al. (2012b)	-
AhTE0010	A09	AhXIIIa	27.22	Transposon	Shirasawa et al. (2012a)	-
Aradu.A09_110945476	A09	AhXIIIa	39.68	SNP	This study	CAGTGAAAACAGTACTTTCATCTTGATCAACAGCTAGAGACCTCACTGCT[C/T]CATGATTTGCACGTATAGAGTATATAACAGATGCTCTGATCTTCCATGGA
Aradu.A09_25844270	A09	AhXIIIa	42.05	SNP	This study	AATTATTTTGAAACAATTTTTGTATTAGATATTCTTACCGGAGTGTGAAA[A/T]TTTTTTTGTTTTTCTAAAAATAAAATTGAAATTACTGTAAATTTGCATCT
Aradu.A09_49553593	A09	AhXIIIa	42.45	SNP	This study	ACATTGTTGGAAAGCCCAGGATGTCTATGTTTCAACGCAGTTGAGAGCGC[G/T]CCAATTGGGCTTCTGCAGCTCCAGAAAATCCACTTCGAGTGCAGGGAGGT
TC5D06	A09	AhXIIIa	42.51	SSR	Moretzsohn et al. (2005)	-
Aradu.A09_49553589	A09	AhXIIIa	44.64	SNP	This study	TTATACATTGTTGGAAAGCCCAGGATGTCTATGTTTCAACGCAGTTGAGA[G/T]CGCGCCAATTGGGCTTCTGCAGCTCCAGAAAATCCACTTCGAGTGCAGGG
Aradu.A09_45786034	A09	AhXIIIa	44.99	SNP	This study	TTGGGCAGTTTTGAGCTGATTTGGAACGCCAGTTTGGGCCATCAAATCTC[A/T]GGCAAAGTATAGACTATTATACATTTCTAGAAAGCCCAGGATGTCTACTT
TC1D02	A09	AhXIIIa	55.79	SSR	Moretzsohn et al. (2005)	-
Seq17E3	A09	AhXIIIa	62.78	SSR	Ferguson et al. (2004)	-
GM1911	A09	AhXIIIa	65.7	SSR	Nagy et al. (2010)	-
Aradu.A09_1400557	A09	AhXIIIa	74.33	SNP	This study	AATGAGCTGATCTCGAAGTTGTTGTGAAAATCAGGACACATCTCATAGGC[T/C]ACTAGGTTGAAGAATATATGAGGTGTTGAGCCATCCACAATGAGTTCAGG
Aradu.A09_1400551	A09	AhXIIIa	74.33	SNP	This study	ACTAAAAATGAGCTGATCTCGAAGTTGTTGTGAAAATCAGGACACATCTC[A/G]TAGGCTACTAGGTTGAAGAATATATGAGGTGTTGAGCCATCCACAATGAG
Aradu.A09_1400552	A09	AhXIIIa	74.5	SNP	This study	CTAAAAATGAGCTGATCTCGAAGTTGTTGTGAAAATCAGGACACATCTCA[T/A]AGGCTACTAGGTTGAAGAATATATGAGGTGTTGAGCCATCCACAATGAGT
GM1418	A09	AhXIIIa	99.17	SSR	Nagy et al. (2010)	-
AhTE0840	A09	AhXIIIa	100.7	Transposon	Shirasawa et al. (2012b)	-
AhTE0815	Unassigned	AhXIIIb	0	Transposon	Shirasawa et al. (2012b)	-
AhTE0707	Unassigned	AhXIIIb	5.35	Transposon	Shirasawa et al. (2012b)	-
AhTE0888	Unassigned	AhXIIIb	8.98	Transposon	Shirasawa et al. (2012b)	-
AhTE0922	Unassigned	AhXIIIb	23.67	Transposon	Shirasawa et al. (2012b)	-
AhTE0794	Unassigned	AhXIIIb	28.03	Transposon	Shirasawa et al. (2012b)	-
Seq8D09	Unassigned	AhXIIIb	45.25	SSR	Ferguson et al. (2004)	-
GM912	Unassigned	AhXIV	0	SSR	Nagy et al. (2010)	-
GM1846B	Unassigned	AhXIV	8.67	SSR	Nagy et al. (2010)	-
GM1021	Unassigned	AhXIV	16.93	SSR	Nagy et al. (2010)	-
GM1740	Unassigned	AhXIV	17.9	SSR	Nagy et al. (2010)	-
GM840	Unassigned	AhXIV	26.52	SSR	Nagy et al. (2010)	-
GM1162	Unassigned	AhXIV	32.3	SSR	Nagy et al. (2010)	-
GM2730	Unassigned	AhXIV	41.21	SSR	Nagy et al. (2010)	-
GM1386	Unassigned	AhXIV	47.85	SSR	Nagy et al. (2010)	-
GM1773	Unassigned	AhXIV	49.5	SSR	Nagy et al. (2010)	-
GM2687	Unassigned	AhXIV	61.81	SSR	Nagy et al. (2010)	-
Aradu.A03_117601699	A03	AhXV	0	SNP	This study	ACGCCTCCTTTCTGCAGACTTCAAAATGCCGACCATCTTATCCAGAAATA[C/T]GTCAAGAACATAGAAGAAGCCTTTGAGATGACCAAACTCTTGGAGAATCA
Seq2B10	A03	AhXV	5.26	SSR	Ferguson et al. (2004)	-
GM2009	A03	AhXV	7.77	SSR	Nagy et al. (2010)	-
GM2079	A03	AhXV	13.89	SSR	Nagy et al. (2010)	-
GM1536	A03	AhXV	15.58	SSR	Nagy et al. (2010)	-
GM2301	A03	AhXV	18.04	SSR	Nagy et al. (2010)	-
IPAHM103	A03	AhXV	19.49	SSR	Cuc et al. (2008)	-
AhTE0498	A03	AhXV	26.66	Transposon	Shirasawa et al. (2012a)	-
GM1954	A03	AhXV	28.74	SSR	Nagy et al. (2010)	-
Aradu.A03_134423742	A03	AhXV	30.99	SNP	This study	ACCTGAAAATGTCACTTCTTATCCCTTCATCCGCTGCAGTCCCTTTACAA[A/T]TTTCTCAATGGAAGACTTGTAATGTAAACTCCCAGCATAAAATTGCATAT
Aradu.A03_134280674	A03	AhXV	31.26	SNP	This study	CAAGAACAAGACTCCATGTCCTTGCAACTTGTGCAAACTTCATTCGACAA[A/T]GAAACAAAGATCAATAACAACAACCGCAACAAGCAAATTGTAGCAGTTGA
Aradu.A03_134280707	A03	AhXV	31.26	SNP	This study	CAAACTTCATTCGACAAAGAAACAAAGATCAATAACAACAACCGCAACAA[G/C]CAAATTGTAGCAGTTGATCATCCTCATCAATTTGTTCCGGCACCATTATT
Aradu.A03_134280679	A03	AhXV	31.26	SNP	This study	ACAAGACTCCATGTCCTTGCAACTTGTGCAAACTTCATTCGACAAAGAAA[C/T]AAAGATCAATAACAACAACCGCAACAAGCAAATTGTAGCAGTTGATCATC
Aradu.A03_134542924	A03	AhXV	31.41	SNP	This study	TCTTCTGCAGAATCGGTGAAGGTGGTAGTGTGGATGAATGTTGCTGTCGC[A/T]GTGGCTTTGGTGGGTGCAACCATGCTTTAATCTGAAACAGAGTATAGGAA
Aradu.A03_134543132	A03	AhXV	31.41	SNP	This study	TTTATTTCCATTTTCTTCATCCATCGTTTTTGTTCTTTTTTTCTTCATTA[T/C]TATACTATTATTTCCCTTTTAAATTCTGCGGTATATTCATCTTCGCTCAG
Aradu.A03_134542936	A03	AhXV	31.41	SNP	This study	TCGGTGAAGGTGGTAGTGTGGATGAATGTTGCTGTCGCAGTGGCTTTGGT[G/T]GGTGCAACCATGCTTTAATCTGAAACAGAGTATAGGAATTTTTTTTTGTT
Aradu.A03_134181778	A03	AhXV	31.83	SNP	This study	TTTGTCTGTCTTCAACAGCTGATGAACAAAAGGTAGAGTCCGCACAAGCT[A/G]CCCAAGGGGAAGACTGAAGGCATAGGTAGGTTATGTAGCCTCTTAGCATA
Aradu.A03_134182064	A03	AhXV	31.83	SNP	This study	GTACCATTACATTAGGCTGTTGTGATAGAACATGAATTTGGTCTCTAGAA[G/A]ATTTCAAACCATAGGTCTTTGATGACATTTCATTCTATGCATTTCTTTTC
Aradu.A03_134181735	A03	AhXV	31.83	SNP	This study	TGTTATCCGGTTCCAATATCTCTGATTTCCCTGATCAATCAAGTTTGTCT[G/A]TCTTCAACAGCTGATGAACAAAAGGTAGAGTCCGCACAAGCTACCCAAGG
Aradu.A03_133997624	A03	AhXV	32.18	SNP	This study	AGGGCTTTGTGAAGAGAATTCATGGCAGGAACCAGAACCGGGGCAACATT[C/T]GGGATTGTCGAAAGAACCTCACTGCCAACTGCTATTGCTGTGATATTAGT
Aradu.A03_133980124	A03	AhXV	32.54	SNP	This study	AATATTCAAAACAGCTCCGGGAAGCCAAGTTCCTCCAGGCTTTGAGGGAT[C/G]AGAAGTATCCAAAATGCACCTTGGAGCTTCAATGAATGAAACTGAGAGTT
Aradu.A03_131792833	A03	AhXV	32.96	SNP	This study	ACACTACAAGAATCGCAGCTACTCAATCAATTTGCGGTGGTTCGGAAAAA[C/T]GCCGGCAATTTTCCATTGCAATTTCTCATTTTTCTTGTAGTAAATGAGAT
Aradu.A03_131792762	A03	AhXV	32.96	SNP	This study	CAAAGTGTTATTTGTGGCGGTTGATATACAAAACCGCCACTATCTTGACC[A/T]GTCGTTGACGGGGAGAAATAACACTACAAGAATCGCAGCTACTCAATCAA
Aradu.A03_131938803	A03	AhXV	33.34	SNP	This study	GACTCCATCCAAGAATGAAGAAGGGGATAATATTTCATCCCGGGACAACA[A/T]CAATTCAGGTTATCGACGCTCTAGTTCAGTTAACATGAAGAAAATGCAGA
Aradu.A03_131938813	A03	AhXV	33.34	SNP	This study	AAGAATGAAGAAGGGGATAATATTTCATCCCGGGACAACAACAATTCAGG[T/C]TATCGACGCTCTAGTTCAGTTAACATGAAGAAAATGCAGAAAATGTTTCA
Aradu.A03_131950239	A03	AhXV	33.47	SNP	This study	TTGTATATGATAGATATGAGGAAGAAATTAGGAATTTGGCTGAACATATC[A/T]TGATAGATATTAGGAGGAAATATAGAAGGTTTCAGAAGACATATCTGAAC
Aradu.A03_131950108	A03	AhXV	33.51	SNP	This study	TACATTGGTTAGAACTCAACTCCTACACTTTGTTTCTTTGTCAAGATATT[T/G]GATACTGCAGATAAGTGCATTAATTTTTGTCTTTTCATGTTTATGATCAC
Aradu.A03_131949820	A03	AhXV	33.51	SNP	This study	GGTCCCAAGATTCCGGAAACTATTTTGAAAGATTCTTTCTTTGAAGATCT[A/G]GCTTTCAATTTGCAGAGAAGATTTTACCAGCTATTACAAGTGCTCTTCCA
Aradu.A03_133094130	A03	AhXV	33.65	SNP	This study	GAGTTTTTTTCCTCCATTTTTCTTAACTTTCTGATTCCGAAGATTGACGC[G/C]CGTGAATGATTTTTTTTTTTCGCGCTGCAGTTTCAAGGTGAACACAGGGA
Aradu.A03_132351805	A03	AhXV	33.76	SNP	This study	CCTTTTTTTTTTTGTAGTGCAACTCAAAATCAAATGGTCTTCAAAAAAGT[T/C]TCTAGTGAAAAAAGAAAAATAGCTTTGATAGTTATCTAAATTCAATTCAC
Aradu.A03_132351806	A03	AhXV	33.8	SNP	This study	CTTTTTTTTTTTGTAGTGCAACTCAAAATCAAATGGTCTTCAAAAAAGTT[T/G]CTAGTGAAAAAAGAAAAATAGCTTTGATAGTTATCTAAATTCAATTCACC
Aradu.A03_132351796	A03	AhXV	33.8	SNP	This study	TTATTTTAACCTTTTTTTTTTTGTAGTGCAACTCAAAATCAAATGGTCTT[C/T]AAAAAAGTTTCTAGTGAAAAAAGAAAAATAGCTTTGATAGTTATCTAAAT
Aradu.A03_132351808	A03	AhXV	33.8	SNP	This study	TTTTTTTTTTGTAGTGCAACTCAAAATCAAATGGTCTTCAAAAAAGTTTC[T/G]AGTGAAAAAAGAAAAATAGCTTTGATAGTTATCTAAATTCAATTCACCGG
Aradu.A03_132351826	A03	AhXV	33.8	SNP	This study	ACTCAAAATCAAATGGTCTTCAAAAAAGTTTCTAGTGAAAAAAGAAAAAT[A/T]GCTTTGATAGTTATCTAAATTCAATTCACCGGCGCTTCTAGCAATGTTTA
Aradu.A03_132071793	A03	AhXV	33.91	SNP	This study	AATTATTGATTTGATTCATATATGACTGCAGTCCTAGTAGTGAAGTAGTA[G/C]TGGAAGCGGTGGGTGAAAAAAACCTATCGAACAAGAAGTACCCTTCACAA
Aradu.A03_132512710	A03	AhXV	33.96	SNP	This study	ATTAAAATCAGTTCGTTTCTCTCGCCTGATTAAAATACAAATAATAAAGA[G/C]CCTTTATTCATTCTTGCTTCTTCTTCCATCGGTCTGTAGTCTGTTATCTT
Aradu.A03_132512766	A03	AhXV	33.96	SNP	This study	ATTCATTCTTGCTTCTTCTTCCATCGGTCTGTAGTCTGTTATCTTCTCAG[G/A]GAAAGGCTGCAGCGTGACCTCATGGCATGTGTCAAAACAATGTACTATAT
Aradu.A03_133038951	A03	AhXV	34.06	SNP	This study	TTTCTAATTTAGTTATATTGACATGTTTTGTGTACTTAATAGTTCCGGTG[T/C]AGTATGCGCAAAATGGATGAATTGCTTACTAGTCTTTTTCTCTTCAATAT
Aradu.A03_133449043	A03	AhXV	34.09	SNP	This study	TGGAAAATGGATGCGTGGAGGAAGGTATCAGTTTATTTGAAAGTATAAGC[A/G]CGTCAATAAAAGGAGACACATTCATCATGAGTGCAGCTGTGCATTTTTAT
Aradu.A03_132028547	A03	AhXV	34.11	SNP	This study	CATTTCCGGACCCGAGCACGTGACATATTGACAGCATGTAAATTATACTC[C/G]GAGGGGGCTCCTGTTGGCTCAGTCGTATATAATCTTGGTCCAACTGTTAG
Aradu.A03_133049115	A03	AhXV	34.22	SNP	This study	CAAAAGCCTAAGAACTATGTCCATTATACCTTCCAAGATATACTTTATAT[T/C]GGTCCATATAGAAGTTATAGTATTTGCAACTTGCACTGAATAACTCAAGC
Aradu.A03_133049116	A03	AhXV	34.22	SNP	This study	AAAAGCCTAAGAACTATGTCCATTATACCTTCCAAGATATACTTTATATT[G/T]GTCCATATAGAAGTTATAGTATTTGCAACTTGCACTGAATAACTCAAGCC
Aradu.A03_133434787	A03	AhXV	34.28	SNP	This study	TGAAGAGATTCAAGTTGATCCGCCGAAATCAGGCGAAGTTCGAGTTAAGA[T/C]GCTTTGTGCTAGCATCTGCCACACTGATGTTTTAGGCATTCAAGGATCTC
Aradu.A03_133435041	A03	AhXV	34.28	SNP	This study	CAGTTGGAGATGAAGTAAAAAATCTTAAAGAAGGGGATATGGTGATTCCA[A/G]CATATATAGGAGAGTGTGGACATTGCCGGAGTTGTGTCTCCGGAAAGACC
Aradu.A03_132755634	A03	AhXV	34.29	SNP	This study	TTTGCAGTCCGGAATGTCCTATCTGTACAATTTTTCTTCTTCTTTTTTTT[C/T]CCTTTGCTGTTTTTCTTTTGAATCAAATTAAGTATTCATAATACATTAAA
Aradu.A03_132848247	A03	AhXV	34.34	SNP	This study	TCTCATTGCTTTTCGAGCTTTGCTGCAGCAACCTCTTCTATGAGCTTCCA[C/T]GTGGCTTCGTGTTTTTGTTTCCCCTCTTCCAGAATCGCTTCGTCCTCTCG
Aradu.A03_132931859	A03	AhXV	34.34	SNP	This study	GCTACTGTCCTCTCGGCCTTGGCAACTTTTCGGATTCTGCAGGAACCAAT[C/T]TACAATCTTCCTGAGCTGATTTCCATGATAGCTCAAACAAAAGTCTCTCT
Aradu.A03_132932090	A03	AhXV	34.34	SNP	This study	AACAAGAAACCAACAATTCAAATCACAGAAAACTTGAAGATAAAGAAAGG[T/A]CAGAAGGTAGCAGTTTGTGGTTCAGTGGGGTCTGGAAAATCAAGCTTACT
Aradu.A03_133398771	A03	AhXV	34.35	SNP	This study	GCAGCGGAGATAGCTTTGCTAGAAATGGTAATTTTCTGTGAAGAGAAAAG[G/A]GATTTGAGTTGCGGAATGATGAAGATGAAGATGAAGATGAAGAGGGAGAA
Aradu.A03_133398770	A03	AhXV	34.35	SNP	This study	TGCAGCGGAGATAGCTTTGCTAGAAATGGTAATTTTCTGTGAAGAGAAAA[G/A]GGATTTGAGTTGCGGAATGATGAAGATGAAGATGAAGATGAAGAGGGAGA
Aradu.A03_133402057	A03	AhXV	34.35	SNP	This study	TTAGTCTTTCTCTCTTGGTCAGCATTGTCAGCTTGGGTTAGTGCATCTGG[A/G]TTCACCTCCAACACCCCTCTGAGAACCGGATTCAGGCTTTGGATTCGTTT
Aradu.A03_133448710	A03	AhXV	34.37	SNP	This study	TTATGATCAATGTATATGCTAATGCTGGAGCTTGCCATGAAGCAGAGAAG[C/T]TTTTCCAGGCCATGCAGAGACAGGGTTGTTCACCTGACTCTTTCACATAT
Aradu.A03_133398903	A03	AhXV	34.42	SNP	This study	AGTGTTTTCGAAGCAAAACTCTTCGCACCACACTGAACTCAATCAACACT[T/C]TTTAGTTTTTGCCCATTTTTTTGAGTAAATAGTAAAATCACTCATTTTTT
Aradu.A03_132771430	A03	AhXV	34.5	SNP	This study	TTCAACTTGAATTTTCGAACCTCATTCTTACCAAGATCTTCAATCTCTGC[G/A]AAATACGCGTATGCGCGAGCATTGGCAGGGAAATCCTCTAAATTCAATCT
Aradu.A03_133904769	A03	AhXV	34.8	SNP	This study	CAGCAACTATTCTCCGATTCCAAAAGAGCATACAAGCAAAATTAACAGGG[G/T]AAACAGGTTGCAGAATGCAGAAAATTAACAAGTTTATGTGATGGTGTATA
Aradu.A03_133904911	A03	AhXV	34.8	SNP	This study	CAGATTATATTGGAAACAATGTTATCAAACTCTTGAATTTACAAGTTTAA[G/C]TCCCTAAATTAAGATTTACATAGTGTGTTATGTAACACTTGATCTTGGTA
Aradu.A03_133904762	A03	AhXV	34.8	SNP	This study	AACATATCAGCAACTATTCTCCGATTCCAAAAGAGCATACAAGCAAAATT[A/T]ACAGGGGAAACAGGTTGCAGAATGCAGAAAATTAACAAGTTTATGTGATG
Aradu.A03_133898535	A03	AhXV	34.84	SNP	This study	ATTGATGTGAATTATATCATGTTTTGTTCCTCTTTTGTTTTTCAGACCTT[T/C]TGCATTTGAAACCTAACTCTCCAGAAGCCAAGGTGTTTTCAGGGGTAGAA
Aradu.A03_133697819	A03	AhXV	34.95	SNP	This study	TCTTTGCTCTGCCATATGTCATTCCATACTGATTGACTAAACGCATGATT[G/A]GCACATGATACTTCAATTATATAGTCGGCACGAGGAAACCCTCCTTTCTA
Aradu.A03_133807465	A03	AhXV	35.09	SNP	This study	CCTCTCCCTTCACTGATCCACGATCTTCCTTCTCATCCAACACGAACAGT[C/A]AGTCATTTTACTGTTCTTGCATTATTATTTTCTATTATTTTCCTTCTGCT
Aradu.A03_133807478	A03	AhXV	35.09	SNP	This study	TGATCCACGATCTTCCTTCTCATCCAACACGAACAGTCAGTCATTTTACT[G/C]TTCTTGCATTATTATTTTCTATTATTTTCCTTCTGCTGATTGTTGTGCTG
Aradu.A03_133807413	A03	AhXV	35.09	SNP	This study	AACAAATAAACCACTTTCGGTGACCAACACCGGCAGCGAAGCAGGGATAG[C/T]GCCTCTCCCTTCACTGATCCACGATCTTCCTTCTCATCCAACACGAACAG
Aradu.A03_133807441	A03	AhXV	35.09	SNP	This study	ACCGGCAGCGAAGCAGGGATAGCGCCTCTCCCTTCACTGATCCACGATCT[T/G]CCTTCTCATCCAACACGAACAGTCAGTCATTTTACTGTTCTTGCATTATT
Aradu.A03_133807616	A03	AhXV	35.09	SNP	This study	GTTGTTGCCGTTAACTTTTTATCTTTTGGATTATGCTAGCTTTACGTGCT[C/T]AGCTTGGTTTGGTTTGTTTTGTATAGCAATGGATGGTGAACTGCAGGTGT
Aradu.A03_133807414	A03	AhXV	35.09	SNP	This study	ACAAATAAACCACTTTCGGTGACCAACACCGGCAGCGAAGCAGGGATAGC[G/T]CCTCTCCCTTCACTGATCCACGATCTTCCTTCTCATCCAACACGAACAGT
Aradu.A03_133980183	A03	AhXV	35.29	SNP	This study	CCAAAATGCACCTTGGAGCTTCAATGAATGAAACTGAGAGTTCTTTAAGA[A/G]CAATGGACCAATACTCCTGCACCAATAACAGGACACGTAATCAATCAAAT
TC4G02	A03	AhXV	35.4	SSR	Moretzsohn et al. (2005)	-
Aradu.A03_131792747	A03	AhXV	35.69	SNP	This study	TGAAATCAAATTGAGCAAAGTGTTATTTGTGGCGGTTGATATACAAAACC[G/A]CCACTATCTTGACCAGTCGTTGACGGGGAGAAATAACACTACAAGAATCG
Aradu.A03_133997678	A03	AhXV	35.86	SNP	This study	ATTGTCGAAAGAACCTCACTGCCAACTGCTATTGCTGTGATATTAGTTGA[T/A]GGCACATAAGCAAGTACATTTTTATTAATCCAGGCTGCAGCTGCTGATGG
GM1502	A03	AhXV	37.61	SSR	Nagy et al. (2010)	-
Aradu.A03_133898758	A03	AhXV	37.89	SNP	This study	TTTGTGCTGCTTGTTATTTTGGTTATTATTCTAACAATTTTTCTTGTAAT[G/A]TTGTGTGATTTGTGACCATGAAAATTAACTGCAGCTAGTACTGCAACTGG
Aradu.A03_133898750	A03	AhXV	37.97	SNP	This study	AATGATATTTTGTGCTGCTTGTTATTTTGGTTATTATTCTAACAATTTTT[C/G]TTGTAATGTTGTGTGATTTGTGACCATGAAAATTAACTGCAGCTAGTACT
Aradu.A03_130713229	A03	AhXV	39.92	SNP	This study	TACATTACATCTCTCATAATGAGTCGACAAACTAAACCCCAAAATGTGGA[C/T]CAGCTCATATCCCTGCGTGATCCACCCCGGCAGTCCCGCAGCAGCAACCA
Aradu.A03_130713244	A03	AhXV	39.99	SNP	This study	ATAATGAGTCGACAAACTAAACCCCAAAATGTGGACCAGCTCATATCCCT[G/T]CGTGATCCACCCCGGCAGTCCCGCAGCAGCAACCAGCAACCTCACAGCAG
GM2053	A03	AhXV	45.49	SSR	Nagy et al. (2010)	-
AhTE0621	A03	AhXV	48.39	Transposon	Shirasawa et al. (2012b)	-
Aradu.A03_127941798	A03	AhXV	53.86	SNP	This study	CACAAATTTAATCATTTTCTCTGTCAATAATCATACACATCTTAGATTGC[C/T]TAATGCCAAATATTTTATATTTCAGTTCCGAAAACCAGTTTCCCGGTCAA
GM1996	A03	AhXV	54.87	SSR	Nagy et al. (2010)	-
AhTE0200	A03	AhXV	55.97	Transposon	Shirasawa et al. (2012a)	-
AhTE0928	A03	AhXV	58.35	Transposon	Shirasawa et al. (2012b)	-
GM1883	A03	AhXV	62.71	SSR	Nagy et al. (2010)	-
GM2307	Unassigned	AhXVI	0	SSR	Nagy et al. (2010)	-
GM2669	Unassigned	AhXVI	8.63	SSR	Nagy et al. (2010)	-
AhTE0995	Unassigned	AhXVI	14.46	Transposon	Shirasawa et al. (2012b)	-
GM799	Unassigned	AhXVI	22.15	SSR	Nagy et al. (2010)	-
GM1392	Unassigned	AhXVI	28.04	SSR	Nagy et al. (2010)	-
GM692	Unassigned	AhXVI	33.43	SSR	Nagy et al. (2010)	-
GM699	Unassigned	AhXVI	36.4	SSR	Nagy et al. (2010)	-
AhTE0691	B04	AhXVIIa	0	Transposon	Shirasawa et al. (2012b)	-
AHGS1579	B04	AhXVIIa	6.87	SSR	Shirasawa et al. (2012b)	-
AhTE0720	B04	AhXVIIa	8.47	Transposon	Shirasawa et al. (2012b)	-
Araip.B04_53651911	B04	AhXVIIa	10.59	SNP	This study	AATGTAAAACTTGATTTTCTGCATTATTTTTAAAGGAAGCCGGAAACTTT[G/A]AAAAACTATAACTATTTCTGTGATTATCGGAATTGCATGGGACTAAGTTC
Araip.B04_109076470	B04	AhXVIIa	12.61	SNP	This study	GGCTGAGCTTGAAGTTTACACGTGGAGAGGTCATTCTTGGAGTTGAACGC[C/T]AGTTTGTAACGTGTTTCTGGCGTTCAACTCTGGCTTGTAACGTGTTTCTG
Seq17F06	B04	AhXVIIa	16.63	SSR	Ferguson et al. (2004)	-
Araip.B04_119875248	B04	AhXVIIa	16.78	SNP	This study	CTATTTTGCTCCGCTATTCTGATTTTATTGATATCCCTGCTGCCTTACCA[A/T]TCGGAATAGTGTTACTGCCATCAGGACAGATGCATAGGTCCTGATTATGT
Araip.B04_120078285	B04	AhXVIIa	17.31	SNP	This study	GGTGGAGGAGGAGATCGAGGAGCCAGAGGAGGTTGAGCCGTCGCCAGCTG[C/T]TGTTCCTTTCTCCCGCCTCTTCGCTTGCGCCGATCGTTTTGACTGGTTCC
GM1089	B04	AhXVIIa	17.7	SSR	Nagy et al. (2010)	-
Araip.B04_121556580	B04	AhXVIIa	18.66	SNP	This study	TACAATGCAATAAACTGCAGGGCACACACTGCATCATTGACGGATTTTGG[A/T]GGTGTTGGTGATGGAAAAACATCAAACACAAAGGCATTTCAAGCTGCAAT
IPAHM121	B04	AhXVIIa	25.2	SSR	Cuc et al. (2008)	-
GM1959	B04	AhXVIIa	26.87	SSR	Nagy et al. (2010)	-
TC4E09	B04	AhXVIIa	30.4	SSR	Moretzsohn et al. (2005)	-
GM2265	B04	AhXVIIa	33.41	SSR	Nagy et al. (2010)	-
TC11H06	B04	AhXVIIa	36.41	SSR	Moretzsohn et al. (2005)	-
GM1445	B04	AhXVIIa	38.09	SSR	Nagy et al. (2010)	-
IPAHM108	B04	AhXVIIa	39.67	SSR	Cuc et al. (2008)	-
AhTE0908	B04	AhXVIIa	41.3	Transposon	Shirasawa et al. (2012b)	-
GM2481	B04	AhXVIIa	42.12	SSR	Nagy et al. (2010)	-
GM2482	B04	AhXVIIa	44.61	SSR	Nagy et al. (2010)	-
Seq15C12	B04	AhXVIIa	48.95	SSR	Ferguson et al. (2004)	-
Araip.B04_130698111	B04	AhXVIIa	70.64	SNP	This study	GCTTCTTCACACACATGAAATCTCTAGCAATACTTGACCTATCTCATAAT[C/G]GCAGGTTAACCTCTCTGCCGGATTCCCTGTCGGACTTGACTTGTCTTGTT
Araip.B04_130698107	B04	AhXVIIa	70.64	SNP	This study	GAATGCTTCTTCACACACATGAAATCTCTAGCAATACTTGACCTATCTCA[T/A]AATCGCAGGTTAACCTCTCTGCCGGATTCCCTGTCGGACTTGACTTGTCT
Araip.B04_130896052	B04	AhXVIIa	71.77	SNP	This study	GTGTGGATCGGAAATCAGAGAGTGCCACAGCTTCAAAACGGATCTGAGGC[G/A]AAAGAGATGGCTGGCCGGCACTCTCAGTAAGATACTGCGAATCAAATTAA
Araip.B04_16217482	B04	AhXVIIb	0	SNP	This study	TAATTCATCTTGATTACCCTTTCCGGGTCCTGACCAAACTTTTTATCAAA[C/A]TCTTCTCGTCCTTCTTAATATCGAATACTCTTAAAATCAACCCAACTCTA
Araip.B04_16217490	B04	AhXVIIb	0.08	SNP	This study	CTTGATTACCCTTTCCGGGTCCTGACCAAACTTTTTATCAAACTCTTCTC[G/A]TCCTTCTTAATATCGAATACTCTTAAAATCAACCCAACTCTAACATTAAA
Araip.B04_16217524	B04	AhXVIIb	0.19	SNP	This study	TTATCAAACTCTTCTCGTCCTTCTTAATATCGAATACTCTTAAAATCAAC[C/T]CAACTCTAACATTAAATCAATCACATCACACGAGGATTGAACTTTAACTT
Araip.B04_16217753	B04	AhXVIIb	0.31	SNP	This study	AAAACTAAATATCATAATTTTCTGATTTTTCTAGCCTCAGGAATAAAGGA[A/G]AAACCGTGACTGCTCTGCAGTGCATAAAACCAGAAAAACAGCAGCAGCAT
Araip.B04_16217695	B04	AhXVIIb	0.46	SNP	This study	GAACTCAGAATTGCACAAACTTTATGTCCAGGCGTTCATATTGAAATAAG[A/C]TTTCTAAAAAACTAAATATCATAATTTTCTGATTTTTCTAGCCTCAGGAA
Araip.B07_3591272	B07	AhXVIII	0	SNP	This study	TGAAATTGTTCCGGTAGAAATGTAGAGCTCGACGCGGTGGACGCGTGGCC[G/A]CAAACGGTGCGGCAATCGGAGCTCGGACGGAGAAGTTACGGGGGTTGGAA
Araip.B07_3591269	B07	AhXVIII	0	SNP	This study	CAGTGAAATTGTTCCGGTAGAAATGTAGAGCTCGACGCGGTGGACGCGTG[G/A]CCGCAAACGGTGCGGCAATCGGAGCTCGGACGGAGAAGTTACGGGGGTTG
Araip.B07_3616616	B07	AhXVIII	0.14	SNP	This study	TTTGCAGGGCCATTGAAATGAACAACAGCAGCATCTTCCATTCTATGTCT[G/A]ATATTTCTAATTTGTTCTGATTGATGGCGATAACCTAAATCAGTAACAAT
GM2067	B07	AhXVIII	8.6	SSR	Nagy et al. (2010)	-
TC11F12B	B07	AhXVIII	10.03	SSR	Moretzsohn et al. (2005)	-
Seq5D05	B07	AhXVIII	13.44	SSR	Ferguson et al. (2004)	-
GM1076	B07	AhXVIII	17.45	SSR	Nagy et al. (2010)	-
GM1000	B07	AhXVIII	20	SSR	Nagy et al. (2010)	-
TC9H09	B07	AhXVIII	24.04	SSR	Moretzsohn et al. (2005)	-
GM624	B07	AhXVIII	25.29	SSR	Nagy et al. (2010)	-
TC4G10	B07	AhXVIII	26.84	SSR	Moretzsohn et al. (2005)	-
TC2G05	B07	AhXVIII	33.78	SSR	Moretzsohn et al. (2005)	-
Araip.B07_117878241	B07	AhXVIII	34.37	SNP	This study	CACGACATCCTCCCTCATGACCTGATTCACACAATCTTAGTGCCGGCCAA[A/C]CATCTCGTTCGCCTCAGGTGCGTTTCGAACCTCTGGTATTCTCTTATTTC
AhTE0615	B07	AhXVIII	37.57	Transposon	Shirasawa et al. (2012b)	-
AhTE0584	B07	AhXVIII	39.57	Transposon	Shirasawa et al. (2012b)	-
Araip.B07_22730863	B07	AhXVIII	41.93	SNP	This study	GAAACAATATCTTGAGAGAAACATTGGAAACTTTAATCCAACTCTTAATT[C/T]TCCTCTTCTCGTCGATTTCTTGTGTCCAAAGCTCCTCCTCCGCCAATTGT
AhTE0556	B07	AhXVIII	45.3	Transposon	Shirasawa et al. (2012b)	-
AhTE0992	B07	AhXVIII	47.21	Transposon	Shirasawa et al. (2012b)	-
AhTE0143	B07	AhXVIII	50.09	Transposon	Shirasawa et al. (2012a)	-
AhTE1007	B07	AhXVIII	55.13	Transposon	Shirasawa et al. (2012b)	-
TC9B08	A08	AhXIX	0	SSR	Moretzsohn et al. (2005)	-
TC3B05	A08	AhXIX	7.69	SSR	Moretzsohn et al. (2005)	-
AHGS1574	A08	AhXIX	20.47	SSR	Shirasawa et al. (2012b)	-
Aradu.A08_8860761	A08	AhXIX	34.94	SNP	This study	GTTGTTTCTGCTTCTTCTTCTTCTTGTGGTTCTGGCTGTGGCTGTGGTTC[T/A]CCGCGCTGCGGTGGAGTGATGAAGTTTGTGAGAGCGTCAGGGCCACGAAT
GM2259	Unknown	AhXX	0	SSR	Nagy et al. (2010)	-
Seq18G01	Unknown	AhXX	10.14	SSR	Ferguson et al. (2004)	-
Seq19B01	Unknown	AhXX	20.89	SSR	Ferguson et al. (2004)	-
GM2407	Unknown	AhXX	31.37	SSR	Nagy et al. (2010)	-
TC3E02	Unknown	AhXX	42.37	SSR	Moretzsohn et al. (2005)	-

## Sheet: Table S4
Supplementary Table S4. QTLs for LLS and rust resistances detected in the TAG 24 × GPDB 4 RIL population
Disease	QTL in the marker interval	Linkage group	Chromosome	Position (cM)	Trait, stage and season	LOD	Additive effect	PVE (%)
LLS	Aradu.A01_AhTE0798–GM1971B	AhXI	A.01	39.09–52.14	LLS at 70 DAS of 2014	50.12	0	1.58
	GM2724B–Seq13A10	AhXI	A.01	57.27–72.93	LLS at 70 DAS of 2014	54.43	0	1.65
	Aradu.A02_108277–Aradu.A02_499000	AhXIIb	A.02	3.18–3.46	LLS at 70 DAS of 2006	9.3	0.47	14.03
	Aradu.A02_609564–Aradu.A02_609520	AhXIIb	A.02	3.79–3.86	LLS at 70 DAS of 2014	8.08	0.2	12.4
	Aradu.A02_1196581–GM1009A	AhXIIb	A.02	5.32–30.59	LLS at 70 DAS of 2005, 2009, 2014; LLS at 80 DAS of 2014; LLS at 90 DAS of 2006, 2009, 2010, 2011	7.31–62.85	0.00–1.81	3.51–91.51
	Aradu.A03_117601699–Seq2B10	AhXV	A.03a	0.00–5.26	LLS at 70 DAS of 2005	9.54	-0.03	0.2
	GM2009–GM2079	AhXV	A.03a	7.77–13.89	LLS at 70 DAS of 2008; LLS at 90 DAS of 2006, 2008	3.47–6.74	0.01–-0.84	0.00–15.83
	GM1536–GM2301	AhXV	A.03a	15.58–18.04	LLS at 90 DAS of 2006	3.35	0.05	0.06
	IPAHM103–Aradu.A03_AhTE0498	AhXV	A.03a	19.49–26.66	LLS at 70 DAS of 2005; LLS at 90 DAS of 2008, 2009	3.64–9.31	-0.02–-1.07	0.00–24.12
	Aradu.A03_133094130–Aradu.A03_132351805	AhXV	A.03a	33.65–33.76	LLS at 90 DAS of 2008	6.01	-0.59	8.02
	Aradu.A03_133402057–Aradu.A03_133448710	AhXV	A.03a	34.35–34.37	LLS at 90 DAS of 2008	5.83	-0.6	7.82
	Aradu.A03_133997678–GM1502	AhXV	A.03a	35.86–37.61	LLS at 90 DAS of 2008	5.7	-0.55	7.64
	Aradu.A03_130713244–GM2053	AhXV	A.03a	39.99–45.49	LLS at 70 DAS of 2010	12.98	-0.01	0
	Aradu.A03_AhTE0928–GM1883	AhXV	A.03a	58.35–62.71	LLS at 70 DAS of 2010	14.57	-0.02	0.18
	GM1097–S108	AhVI	A.06	4.58–15.67	LLS at 70 DAS of 2014	48.79	0	2.03
	S108–TC1A01	AhVI	A.06	15.67–19.90	LLS at 90 DAS of 2006	6.89	0.31	8
	TC3B05–AHGS1574	AhXIX	A.08a	7.69–20.47	LLS at 70 DAS of 2014	54.68	0	1.37
	Araip.B09_AhTE0010–Aradu.A09_110945476	AhXIIIa	A.09a	27.22–39.68	LLS at 70 DAS of 2014	5.31	0.36	64.14
	Aradu.A09_45786034–TC1D02	AhXIIIa	A.09a	44.99–55.79	LLS at 70 DAS of 2014	53.72	0	1.75
	GM1911–Aradu.A09_1400557	AhXIIIa	A.09a	65.7–74.33	LLS at 90 DAS of 2006	5.15	0.24	5.43
	Seq19D06–GM1641	AhIV	A.10	43.13–46.57	LLS at 70 DAS of 2014	5.76	-0.05	2.07
	GM1641–GM2084	AhIV	A.10	46.57–55.19	LLS at 70 DAS of 2014	53.17	0	6.52
	GM2584–Araip.B03_AhTE0552	AhIIIb	B.03a	0.00–27.87	LLS at 70 DAS of 2014	52.16	0	1.2
	GM2481–GM2482	AhXVIIa	B.04a	42.12–44.61	LLS at 90 DAS of 2006	5.15	0.11	2.47
	Seq15C12–Araip.B04_130698111	AhXVIIa	B.04a	48.95–70.64	LLS at 70 DAS of 2014	49.73	0.53	1.27
	Araip.B05_19670998–Araip.B05_AhTE0446	AhVb	B.05	22.75–37.74	LLS at 70 DAS of 2014	51.11	0	1.82
	GM1760–TC6H03	AhVIIIa	B.08	0.00–8.26	LLS at 70 DAS of 2014	49.43	0	1.11
	PM675–GM1573	AhXIIa	B.10	62.09–78.72	LLS at 70 DAS of 2014	54.66	0	1.61
Rust	GM2009–GM2079	AhXV	A.03a	7.77–13.89	Rust at 80 DAS of 2008; Rust at 90 DAS of 2007E1	4.05–4.96	0.32–0.41	7.59–11.77
	IPAHM103–Aradu.A03_AhTE0498	AhXV	A.03a	19.49–26.66	Rust at 80 DAS of 2009, 2007E1; Rust at 90 DAS of 2007E1, 2007E2	6.78–26.14	0.34–2.06	14.86–35.72
	GM1954–Aradu.A03_134423742	AhXV	A.03a	28.74–30.99	Rust at 90 DAS of 2007E1	5.2	0.25	8.33
	Aradu.A03_133094130–Aradu.A03_132351805	AhXV	A.03a	33.65–33.76	Rust at 90 DAS of 2009	5.61	0.49	8.71
	Aradu.A03_132351826–Aradu.A03_132071793	AhXV	A.03a	33.80–33.91	Rust at 80 DAS of 2007E1	2.91	0.18	3.94
	Aradu.A03_132071793–Aradu.A03_132512710	AhXV	A.03a	33.91–33.96	Rust at 80 DAS of 2008, 2009; Rust at 90 DAS of 2010	7.34–15.94	0.36–0.57	8.99–22.06
	Aradu.A03_133038951–Aradu.A03_133449043	AhXV	A.03a	34.06–34.09	Rust at 90 DAS of 2007E1	6.22	0.21	6.81
	Aradu.A03_133398903–Aradu.A03_132771430	AhXV	A.03a	34.42–34.50	Rust at 90 DAS of 2011	9.45	0.44	14
	Aradu.A03_131792747–Aradu.A03_133997678	AhXV	A.03a	35.69–35.86	Rust at 90 DAS of 2011	8.25	0.4	12.42

## Sheet: Table S5
Supplementary Table S5. Gene list in the candidate regions for LLS resistance
Chrom	GeneID	From	To	Annotation	SNP impacts
Aradu.A02	Aradu.R8075	26696	27277	Ripening related protein family; IPR009009 (RlpA-like double-psi beta-barrel domain)	.	.	MODIFIER	.
Aradu.A02	Aradu.BKX4P	28407	33016	AT hook motif DNA-binding family protein; IPR005175 (Domain of unknown function DUF296), IPR017956 (AT hook, DNA-binding motif); GO:0003677 (DNA binding)	.	.	MODIFIER	.
Aradu.A02	Aradu.N132V	42319	43283	Unknown protein	.	.	MODIFIER	.
Aradu.A02	Aradu.CFJ6Z	51268	52818	Unknown protein	.	MODERATE	.	.
Aradu.A02	Aradu.35LBL	73074	75227	hypothetical protein	.	.	.	LOW
Aradu.A02	Aradu.NZ7YJ	76813	78887	Unknown protein	.	.	MODIFIER	.
Aradu.A02	Aradu.9G22P	90553	95091	Protein kinase superfamily protein; IPR011009 (Protein kinase-like domain), IPR011990 (Tetratricopeptide-like helical); GO:0004672 (protein kinase activity), GO:0005515 (protein binding), GO:0006468 (protein phosphorylation)	.	MODERATE	MODIFIER	LOW
Aradu.A02	Aradu.VJ6KN	95115	97083	uncharacterized protein LOC100804482 isoform X3 [Glycine max]	.	MODERATE	MODIFIER	LOW
Aradu.A02	Aradu.JB06T	99238	102317	Bestrophin-like protein; IPR021134 (Bestrophin/UPF0187), IPR024701 (Uncharacterised conserved protein, UCP016988)	.	MODERATE	MODIFIER	LOW
Aradu.A02	Aradu.X529F	102584	104871	riboflavin biosynthesis protein RibD; IPR004794 (Riboflavin biosynthesis protein RibD), IPR024072 (Dihydrofolate reductase-like domain); GO:0003824 (catalytic activity), GO:0008270 (zinc ion binding), GO:0008835 (diaminohydroxyphosphoribosylaminopyrimidine deaminase activity), GO:0009231 (riboflavin biosynthetic process), GO:0016787 (hydrolase activity), GO:0055114 (oxidation-reduction process)	.	MODERATE	MODIFIER	.
Aradu.A02	Aradu.50HDP	105841	108868	kelch repeat F-box protein; IPR001810 (F-box domain), IPR015916 (Galactose oxidase, beta-propeller); GO:0005515 (protein binding)	.	.	MODIFIER	.
Aradu.A02	Aradu.PGT6R	109070	112364	polygalacturonase-like [Glycine max]; IPR000743 (Glycoside hydrolase, family 28), IPR011050 (Pectin lyase fold/virulence factor); GO:0004650 (polygalacturonase activity), GO:0005975 (carbohydrate metabolic process)	.	MODERATE	MODIFIER	LOW
Aradu.A02	Aradu.E7YKF	115930	118353	uncharacterized protein LOC100793929 isoform X3 [Glycine max]	.	.	.	.
Aradu.A02	Aradu.QGW0X	118349	121954	Acyl-CoA thioesterase family protein; IPR003703 (Acyl-CoA thioesterase), IPR014710 (RmlC-like jelly roll fold); GO:0006637 (acyl-CoA metabolic process), GO:0047617 (acyl-CoA hydrolase activity)	.	MODERATE	MODIFIER	LOW
Aradu.A02	Aradu.MS73B	124506	128155	calmodulin-binding heat-shock protein; IPR002921 (Lipase, class 3), IPR005592 (Mono-/di-acylglycerol lipase, N-terminal); GO:0004806 (triglyceride lipase activity), GO:0006629 (lipid metabolic process), GO:0016042 (lipid catabolic process)	.	.	MODIFIER	.
Aradu.A02	Aradu.T6XQA	132707	134208	probable 2-oxoglutarate/Fe(II)-dependent dioxygenase-like [Glycine max]; IPR005123 (Oxoglutarate/iron-dependent dioxygenase), IPR026992 (Non-haem dioxygenase N-terminal domain), IPR027443 (Isopenicillin N synthase-like); GO:0016491 (oxidoreductase activity), GO:0055114 (oxidation-reduction process)	.	.	.	LOW
Aradu.A02	Aradu.6VX3K	138666	143152	bHLH transcription factor; IPR011598 (Myc-type, basic helix-loop-helix (bHLH) domain), IPR025610 (Transcription factor MYC/MYB N-terminal); GO:0046983 (protein dimerization activity)	.	MODERATE	MODIFIER	LOW
Aradu.A02	Aradu.F25XP	167996	168457	elicitor-responsive protein 3-like [Glycine max]; IPR000008 (C2 domain); GO:0005515 (protein binding)	.	.	.	.
Aradu.A02	Aradu.73L3W	173594	179211	ROP guanine nucleotide exchange factor 5; IPR005512 (PRONE domain); GO:0005089 (Rho guanyl-nucleotide exchange factor activity)	.	.	MODIFIER	LOW
Aradu.A02	Aradu.3X34T	176513	177368	Unknown protein	.	MODERATE	MODIFIER	.
Aradu.A02	Aradu.4SA7Z	179731	191111	mediator of RNA polymerase II transcription subunit 12-like isoform X2 [Glycine max]; IPR019035 (Mediator complex, subunit Med12); GO:0001104 (RNA polymerase II transcription cofactor activity), GO:0006357 (regulation of transcription from RNA polymerase II promoter), GO:0016592 (mediator complex)	.	MODERATE	MODIFIER	LOW
Aradu.A02	Aradu.WK4VE	202029	204783	4-coumarate:CoA ligase 3; IPR000873 (AMP-dependent synthetase/ligase), IPR025110 (AMP-binding enzyme C-terminal domain); GO:0003824 (catalytic activity), GO:0008152 (metabolic process)	.	.	MODIFIER	LOW
Aradu.A02	Aradu.TTL15	207201	207694	Unknown protein	.	.	.	.
Aradu.A02	Aradu.NA077	214926	217495	Unknown protein	.	MODERATE	MODIFIER	LOW
Aradu.A02	Aradu.X3BQD	218241	223718	uncharacterized protein LOC100780609 isoform X4 [Glycine max]; IPR022212 (Protein of unknown function DUF3741), IPR025486 (Domain of unknown function DUF4378)	.	MODERATE	MODIFIER	LOW
Aradu.A02	Aradu.S2RCR	230969	238443	protein PAIR1-like isoform X2 [Glycine max]	.	.	MODIFIER	.
Aradu.A02	Aradu.P4SDG	243232	247494	Ubiquitin-protein ligase, PUB52 n=1 Tax=Selaginella moellendorffii RepID=D8T750_SELML; IPR011009 (Protein kinase-like domain), IPR013083 (Zinc finger, RING/FYVE/PHD-type), IPR013320 (Concanavalin A-like lectin/glucanase, subgroup), IPR014729 (Rossmann-like alpha/beta/alpha sandwich fold); GO:0000151 (ubiquitin ligase complex), GO:0004672 (protein kinase activity), GO:0004842 (ubiquitin-protein li…	.	MODERATE	MODIFIER	LOW
Aradu.A02	Aradu.UM04G	250973	257900	SIGNAL PEPTIDE PEPTIDASE-LIKE 4; IPR003137 (Protease-associated domain, PA), IPR007369 (Peptidase A22B, signal peptide peptidase); GO:0004190 (aspartic-type endopeptidase activity), GO:0016021 (integral component of membrane)	.	.	MODIFIER	LOW
Aradu.A02	Aradu.D80L9	257939	263385	SKP1-like 21; IPR001232 (SKP1 component); GO:0006511 (ubiquitin-dependent protein catabolic process)	.	MODERATE	MODIFIER	.
Aradu.A02	Aradu.39N7S	270633	272536	protein FAR1-RELATED SEQUENCE 6-like isoform X2 [Glycine max]; IPR004330 (FAR1 DNA binding domain), IPR006564 (Zinc finger, PMZ-type); GO:0008270 (zinc ion binding)	.	MODERATE	.	LOW
Aradu.A02	Aradu.G83K5	306073	314658	phosphate transporter 4; 1; IPR011701 (Major facilitator superfamily), IPR016196 (Major facilitator superfamily domain, general substrate transporter); GO:0016021 (integral component of membrane), GO:0055085 (transmembrane transport)	.	MODERATE	MODIFIER	.
Aradu.A02	Aradu.LSL3G	306573	308192	Cytochrome P450 superfamily protein; IPR001128 (Cytochrome P450); GO:0005506 (iron ion binding), GO:0020037 (heme binding), GO:0055114 (oxidation-reduction process)	.	MODERATE	.	LOW
Aradu.A02	Aradu.KZX0F	317451	321924	glycerol-3-phosphate acyltransferase 4; IPR002123 (Phospholipid/glycerol acyltransferase), IPR023214 (HAD-like domain); GO:0008152 (metabolic process)	.	.	MODIFIER	LOW
Aradu.A02	Aradu.ZL1W3	326645	326967	Trigalactosyldiacylglycerol 1 isoform 3 n=3 Tax=Theobroma cacao RepID=UPI00042B7A00	.	.	MODIFIER	LOW
Aradu.A02	Aradu.PVU85	327062	328477	GTP binding; IPR019341 (Alpha/gamma-adaptin-binding protein p34)	.	.	.	LOW
Aradu.A02	Aradu.W0BBS	330088	334643	cysteine synthase C1; IPR005856 (Cysteine synthase K/M); GO:0004124 (cysteine synthase activity), GO:0006535 (cysteine biosynthetic process from serine)	.	.	MODIFIER	.
Aradu.A02	Aradu.QT6LV	335169	335906	hydroxyproline-rich glycoprotein family protein	.	MODERATE	.	.
Aradu.A02	Aradu.M7VT5	341950	352145	ATP-dependent helicase BRM-like isoform X4 [Glycine max]; IPR000330 (SNF2-related), IPR001487 (Bromodomain), IPR001650 (Helicase, C-terminal), IPR014978 (Glutamine-Leucine-Glutamine, QLQ), IPR027417 (P-loop containing nucleoside triphosphate hydrolase); GO:0003676 (nucleic acid binding), GO:0003677 (DNA binding), GO:0004386 (helicase activity), GO:0005515 (protein binding), GO:0005524 (ATP bindin…	.	MODERATE	MODIFIER	LOW
Aradu.A02	Aradu.LS42S	355006	358189	ubiquitin-conjugating enzyme 5; IPR016135 (Ubiquitin-conjugating enzyme/RWD-like); GO:0016881 (acid-amino acid ligase activity)	.	.	MODIFIER	LOW
Aradu.A02	Aradu.6R6RB	365358	366487	AT-rich interactive domain protein	.	.	MODIFIER	.
Aradu.A02	Aradu.X3CWF	368421	373291	probable nucleoredoxin 1-like isoform X1 [Glycine max]; IPR011424 (C1-like), IPR012336 (Thioredoxin-like fold); GO:0047134 (protein-disulfide reductase activity), GO:0055114 (oxidation-reduction process)	.	.	.	.
Aradu.A02	Aradu.LV7AT	394268	394606	unknown protein; Has 1807 Blast hits to 1807 proteins in 277 species: Archae - 0; Bacteria - 0; Metazoa - 736; Fungi - 347; Plants - 385; Viruses - 0; Other Eukaryotes - 339 (source: NCBI BLink).	.	.	.	LOW
Aradu.A02	Aradu.6M7C0	395966	397504	receptor-like protein kinase 4; IPR011009 (Protein kinase-like domain), IPR013320 (Concanavalin A-like lectin/glucanase, subgroup); GO:0004672 (protein kinase activity), GO:0005524 (ATP binding), GO:0006468 (protein phosphorylation)	.	.	.	.
Aradu.A02	Aradu.U8XTH	397656	398462	G-type lectin S-receptor-like Serine/Threonine-kinase; IPR001480 (Bulb-type lectin domain)	.	MODERATE	.	LOW
Aradu.A02	Aradu.VT3D5	404709	407654	RING finger protein 38-like [Glycine max]; IPR013083 (Zinc finger, RING/FYVE/PHD-type); GO:0005515 (protein binding), GO:0008270 (zinc ion binding)	.	.	MODIFIER	LOW
Aradu.A02	Aradu.R53NR	409588	411543	uncharacterized protein LOC100781148 isoform X2 [Glycine max]; IPR019376 (Myeloid leukemia factor)	.	MODERATE	MODIFIER	.
Aradu.A02	Aradu.ELH7L	413224	415185	Pentatricopeptide repeat (PPR-like) superfamily protein; IPR002885 (Pentatricopeptide repeat), IPR011990 (Tetratricopeptide-like helical); GO:0005515 (protein binding)	.	.	.	.
Aradu.A02	Aradu.93RUZ	418996	419614	Unknown protein	.	.	.	.
Aradu.A02	Aradu.0G2IC	425739	442634	LRR and NB-ARC domain disease resistance protein	HIGH	MODERATE	MODIFIER	LOW
Aradu.A02	Aradu.M8RMT	442691	475217	disease resistance protein (TIR-NBS-LRR class); IPR000767 (Disease resistance protein), IPR001611 (Leucine-rich repeat), IPR003591 (Leucine-rich repeat, typical subtype), IPR006553 (Leucine-rich repeat, cysteine-containing subtype), IPR027417 (P-loop containing nucleoside triphosphate hydrolase); GO:0005515 (protein binding), GO:0006952 (defense response), GO:0043531 (ADP binding)	HIGH	MODERATE	MODIFIER	LOW
Aradu.A02	Aradu.EKZ3T	475239	478889	disease resistance protein; IPR000767 (Disease resistance protein), IPR001611 (Leucine-rich repeat), IPR027417 (P-loop containing nucleoside triphosphate hydrolase); GO:0005515 (protein binding), GO:0006952 (defense response), GO:0043531 (ADP binding)	.	.	.	.
Aradu.A02	Aradu.4GI16	487962	495164	LRR and NB-ARC domain disease resistance protein; IPR000767 (Disease resistance protein), IPR003591 (Leucine-rich repeat, typical subtype), IPR006553 (Leucine-rich repeat, cysteine-containing subtype), IPR027417 (P-loop containing nucleoside triphosphate hydrolase); GO:0006952 (defense response), GO:0043531 (ADP binding)	.	.	.	.
Aradu.A02	Aradu.L2BBZ	495241	496975	LRR and NB-ARC domain disease resistance protein	.	.	.	.
Aradu.A02	Aradu.EHZ9Y	510960	516083	flowering locus protein T; IPR008914 (Phosphatidylethanolamine-binding protein PEBP)	.	MODERATE	.	LOW
Aradu.A02	Aradu.0YN4S	513220	513642	MLO-like protein 12-like [Glycine max]; IPR004326 (Mlo-related protein); GO:0006952 (defense response), GO:0016021 (integral component of membrane)	.	.	.	.
Aradu.A02	Aradu.C510V	520557	522840	adenylate kinase family protein; IPR000850 (Adenylate kinase/UMP-CMP kinase), IPR027417 (P-loop containing nucleoside triphosphate hydrolase); GO:0005524 (ATP binding), GO:0006139 (nucleobase-containing compound metabolic process), GO:0019201 (nucleotide kinase activity), GO:0019205 (nucleobase-containing compound kinase activity), GO:0046939 (nucleotide phosphorylation)	.	MODERATE	MODIFIER	LOW
Aradu.A02	Aradu.AZT0A	521688	532576	DYNAMIN-like 1E; IPR000375 (Dynamin central domain), IPR001401 (Dynamin, GTPase domain), IPR003130 (Dynamin GTPase effector), IPR022812 (Dynamin superfamily), IPR027417 (P-loop containing nucleoside triphosphate hydrolase); GO:0003924 (GTPase activity), GO:0005525 (GTP binding)	.	MODERATE	MODIFIER	LOW
Aradu.A02	Aradu.G1B6G	533187	541769	F-box family protein; IPR017986 (WD40-repeat-containing domain); GO:0005515 (protein binding)	.	MODERATE	MODIFIER	LOW
Aradu.A02	Aradu.1JK1L	543310	556644	NAD-dependent malic enzyme 1; IPR001891 (Malic oxidoreductase); GO:0004470 (malic enzyme activity), GO:0004471 (malate dehydrogenase (decarboxylating) (NAD+) activity), GO:0006108 (malate metabolic process), GO:0051287 (NAD binding), GO:0055114 (oxidation-reduction process)	.	.	MODIFIER	LOW
Aradu.A02	Aradu.1E4DL	576033	587929	uncharacterized protein LOC100797525 isoform X1 [Glycine max]; IPR002921 (Lipase, class 3), IPR027417 (P-loop containing nucleoside triphosphate hydrolase); GO:0004806 (triglyceride lipase activity), GO:0006629 (lipid metabolic process)	.	.	MODIFIER	.
Aradu.A02	Aradu.L1FL0	600659	603292	FAR1 DNA-binding domain protein; IPR004330 (FAR1 DNA binding domain)	.	MODERATE	MODIFIER	.
Aradu.A02	Aradu.P6VN5	604246	613011	Retrograde Golgi transport protein RGP1-like protein n=3 Tax=Papilionoideae RepID=G7LDH4_MEDTR; IPR014848 (Reduced growth phenotype protein 1)	.	MODERATE	MODIFIER	LOW
Aradu.A02	Aradu.F3Q2X	614998	617036	Fatty acid hydroxylase superfamily; IPR021940 (Uncharacterised domain Wax2, C-terminal)	.	MODERATE	MODIFIER	LOW
Aradu.A02	Aradu.TF2WR	619437	620054	FUNCTIONS IN: molecular_function unknown; INVOLVED IN: biological_process unknown; LOCATED IN: endomembrane system; EXPRESSED IN: inflorescence meristem, root, flower; EXPRESSED DURING: petal differentiation and expansion stage ; IPR004864 (Late embryogenesis abundant protein, LEA-14)	.	.	.	.
Aradu.A02	Aradu.QY6CA	627300	636368	Fatty acid hydroxylase superfamily; IPR006694 (Fatty acid hydroxylase); GO:0005506 (iron ion binding), GO:0006633 (fatty acid biosynthetic process), GO:0016491 (oxidoreductase activity), GO:0055114 (oxidation-reduction process)	.	.	MODIFIER	.
Aradu.A02	Aradu.I35R0	660261	660789	hypothetical protein	HIGH	MODERATE	MODIFIER	.
Aradu.A02	Aradu.1W6ZM	663551	676019	Fatty acid hydroxylase superfamily	.	MODERATE	MODIFIER	LOW
Aradu.A02	Aradu.A1FPR	680453	681246	Polyprotein n=1 Tax=Citrus endogenous pararetrovirus RepID=V9QEM3_9RETR; IPR001878 (Zinc finger, CCHC-type); GO:0003676 (nucleic acid binding), GO:0008270 (zinc ion binding)	HIGH	MODERATE	MODIFIER	LOW
Aradu.A02	Aradu.BG5AF	695273	697077	40S ribosomal protein S8 [Glycine max]; IPR022309 (Ribosomal protein S8e/ribosomal biogenesis NSA2); GO:0003735 (structural constituent of ribosome), GO:0005622 (intracellular), GO:0005840 (ribosome), GO:0006412 (translation)	.	.	MODIFIER	LOW
Aradu.A02	Aradu.MD1P7	704078	706438	40S ribosomal protein S8 [Glycine max]; IPR022309 (Ribosomal protein S8e/ribosomal biogenesis NSA2); GO:0003735 (structural constituent of ribosome), GO:0005622 (intracellular), GO:0005840 (ribosome), GO:0006412 (translation)	.	.	MODIFIER	.
Aradu.A02	Aradu.C8JDR	707449	708776	vacuolar protein sorting-associated protein 8 homolog [Glycine max]	.	MODERATE	.	.
Aradu.A02	Aradu.20IMG	709755	711167	G patch domain and KOW motifs-containing protein n=3 Tax=Serpentes RepID=V8P6T4_OPHHA; IPR000467 (G-patch domain), IPR005824 (KOW); GO:0003676 (nucleic acid binding)	.	MODERATE	.	LOW
Aradu.A02	Aradu.8764I	731674	738546	ATP-binding ABC transporter; IPR011527 (ABC transporter type 1, transmembrane domain), IPR027417 (P-loop containing nucleoside triphosphate hydrolase); GO:0000166 (nucleotide binding), GO:0005524 (ATP binding), GO:0006810 (transport), GO:0016021 (integral component of membrane), GO:0016887 (ATPase activity), GO:0017111 (nucleoside-triphosphatase activity), GO:0055085 (transmembrane transport)	.	MODERATE	MODIFIER	LOW
Aradu.A02	Aradu.83I6G	740679	746458	ribose-phosphate pyrophosphokinase; IPR005946 (Ribose-phosphate diphosphokinase); GO:0000287 (magnesium ion binding), GO:0004749 (ribose phosphate diphosphokinase activity), GO:0009165 (nucleotide biosynthetic process)	.	.	MODIFIER	.
Aradu.A02	Aradu.E9DCA	756359	759492	NADH dehydrogenase [ubiquinone] 1 alpha subcomplex assembly factor 3 n=8 Tax=Laurasiatheria RepID=NDUF3_BOVIN; IPR007523 (NADH dehydrogenase [ubiquinone] 1 alpha subcomplex assembly factor 3)	.	.	MODIFIER	LOW
Aradu.A02	Aradu.WTH25	760644	769106	unknown protein; FUNCTIONS IN: molecular_function unknown; INVOLVED IN: biological_process unknown; LOCATED IN: nucleolus; EXPRESSED IN: 23 plant structures; EXPRESSED DURING: 13 growth stages; Has 114 Blast hits to 110 proteins in 37 species: Archae - 0; Bacteria - 0; Metazoa - 42; Fungi - 10; Plants - 37; Viruses - 0; Other Eukaryotes - 25 (source: NCBI BLink).	HIGH	MODERATE	MODIFIER	LOW
Aradu.A02	Aradu.K1394	768685	772131	tRNA (guanine-N-7) methyltransferase; IPR003358 (tRNA (guanine-N-7) methyltransferase); GO:0006400 (tRNA modification), GO:0008176 (tRNA (guanine-N7-)-methyltransferase activity)	.	.	MODIFIER	LOW
Aradu.A02	Aradu.P06YH	774355	776354	Unknown protein	.	MODERATE	MODIFIER	LOW
Aradu.A02	Aradu.JB556	778578	780556	probable DEAD-box ATP-dependent RNA helicase 48-like [Glycine max]	.	MODERATE	.	LOW
Aradu.A02	Aradu.K7WG6	787985	791528	uncharacterized protein LOC100788522 isoform X3 [Glycine max]; IPR010410 (Protein of unknown function DUF1005)	.	MODERATE	MODIFIER	LOW
Aradu.A02	Aradu.UJN66	795277	796570	rad3-related DNA helicase family protein | ; GO:0032508 (DNA duplex unwinding)	HIGH	MODERATE	MODIFIER	.
Aradu.A02	Aradu.2L8S7	796636	815933	uncharacterized protein LOC100807087 isoform X1 [Glycine max]; IPR008979 (Galactose-binding domain-like), IPR016024 (Armadillo-type fold); GO:0005488 (binding)	.	.	MODIFIER	LOW
Aradu.A02	Aradu.9L2GC	823840	831500	Major facilitator superfamily protein; IPR010658 (Nodulin-like), IPR016196 (Major facilitator superfamily domain, general substrate transporter)	.	MODERATE	MODIFIER	LOW
Aradu.A02	Aradu.W1WN9	835206	836131	Unknown protein	HIGH	.	MODIFIER	LOW
Aradu.A02	Aradu.FJ6K3	837301	838383	F-box protein interaction domain protein; IPR001810 (F-box domain), IPR017451 (F-box associated interaction domain); GO:0005515 (protein binding)	.	.	.	LOW
Aradu.A02	Aradu.UF9I8	840913	844037	Unknown protein	HIGH	MODERATE	MODIFIER	LOW
Aradu.A02	Aradu.ZC3ER	847277	850919	polygalacturonase 4; IPR000743 (Glycoside hydrolase, family 28), IPR011050 (Pectin lyase fold/virulence factor); GO:0004650 (polygalacturonase activity), GO:0005975 (carbohydrate metabolic process)	.	MODERATE	MODIFIER	LOW
Aradu.A02	Aradu.61MYT	852588	856023	single-stranded DNA-binding protein WHY1, chloroplastic-like isoform X3 [Glycine max]; IPR013742 (Plant transcription factor); GO:0003677 (DNA binding)	.	MODERATE	MODIFIER	LOW
Aradu.A02	Aradu.JZB0C	869089	873408	NADP-dependent alkenal double bond reductase; IPR002085 (Alcohol dehydrogenase superfamily, zinc-type), IPR016040 (NAD(P)-binding domain), IPR020843 (Polyketide synthase, enoylreductase); GO:0008270 (zinc ion binding), GO:0016491 (oxidoreductase activity), GO:0055114 (oxidation-reduction process)	.	MODERATE	MODIFIER	LOW
Aradu.A02	Aradu.TS2WW	879504	884750	NADP-dependent alkenal double bond reductase; IPR002085 (Alcohol dehydrogenase superfamily, zinc-type), IPR016040 (NAD(P)-binding domain), IPR020843 (Polyketide synthase, enoylreductase); GO:0008270 (zinc ion binding), GO:0016491 (oxidoreductase activity), GO:0055114 (oxidation-reduction process)	.	MODERATE	MODIFIER	LOW
Aradu.A02	Aradu.RA028	889935	892537	NADP-dependent alkenal double bond reductase; IPR002085 (Alcohol dehydrogenase superfamily, zinc-type), IPR016040 (NAD(P)-binding domain), IPR020843 (Polyketide synthase, enoylreductase); GO:0008270 (zinc ion binding), GO:0016491 (oxidoreductase activity), GO:0055114 (oxidation-reduction process)	.	.	MODIFIER	LOW
Aradu.A02	Aradu.2Y8IU	904205	915042	NADP-dependent alkenal double bond reductase; IPR002085 (Alcohol dehydrogenase superfamily, zinc-type), IPR016040 (NAD(P)-binding domain), IPR020843 (Polyketide synthase, enoylreductase); GO:0008270 (zinc ion binding), GO:0016491 (oxidoreductase activity), GO:0055114 (oxidation-reduction process)	.	.	MODIFIER	LOW
Aradu.A02	Aradu.W4XIL	919258	921031	NADP-dependent alkenal double bond reductase; IPR002085 (Alcohol dehydrogenase superfamily, zinc-type), IPR013149 (Alcohol dehydrogenase, C-terminal), IPR016040 (NAD(P)-binding domain); GO:0008270 (zinc ion binding), GO:0016491 (oxidoreductase activity), GO:0055114 (oxidation-reduction process)	.	.	.	.
Aradu.A02	Aradu.4GK35	931523	938236	Calcium-binding EF hand family protein; IPR011992 (EF-hand domain pair); GO:0005509 (calcium ion binding)	.	.	MODIFIER	LOW
Aradu.A02	Aradu.FB522	949064	951411	Ubiquitin system component Cue protein; IPR009060 (UBA-like); GO:0005515 (protein binding)	.	.	MODIFIER	.
Aradu.A02	Aradu.8EB7C	954077	957601	Protein kinase superfamily protein; IPR011009 (Protein kinase-like domain), IPR013320 (Concanavalin A-like lectin/glucanase, subgroup); GO:0004672 (protein kinase activity), GO:0005524 (ATP binding), GO:0006468 (protein phosphorylation)	.	MODERATE	MODIFIER	LOW
Aradu.A02	Aradu.PC4BA	957616	959550	DUF247 domain protein; IPR004158 (Protein of unknown function DUF247, plant)	.	MODERATE	MODIFIER	LOW
Aradu.A02	Aradu.W8BS1	970447	972428	phosphatidic acid phosphatase-related / PAP2-related	.	.	.	.
Aradu.A02	Aradu.M6UEV	974629	977720	post-illumination chlorophyll fluorescence increase	.	MODERATE	MODIFIER	LOW
Aradu.A02	Aradu.42SWI	978126	979740	fatty acid desaturase 5; IPR015876 (Fatty acid desaturase, type 1, core); GO:0006629 (lipid metabolic process), GO:0055114 (oxidation-reduction process)	.	.	MODIFIER	.
Aradu.A02	Aradu.SDS8E	999513	1001501	histidine phosphotransfer protein 6; IPR008207 (Signal transduction histidine kinase, phosphotransfer (Hpt) domain); GO:0000160 (phosphorelay signal transduction system), GO:0004871 (signal transducer activity)	.	.	MODIFIER	LOW
Aradu.A02	Aradu.BB9DD	1029395	1030848	LURP-one-like protein; IPR025659 (Tubby C-terminal-like domain)	.	.	MODIFIER	LOW
Aradu.A02	Aradu.GT1PK	1032579	1037496	Unknown protein	.	MODERATE	MODIFIER	LOW
Aradu.A02	Aradu.TFD03	1041324	1044158	blue copper protein-like [Glycine max]; IPR008972 (Cupredoxin); GO:0005507 (copper ion binding), GO:0009055 (electron carrier activity)	.	MODERATE	MODIFIER	LOW
Aradu.A02	Aradu.56PSF	1046397	1047844	Tetratricopeptide repeat (TPR)-like superfamily protein; IPR011990 (Tetratricopeptide-like helical); GO:0005515 (protein binding)	.	MODERATE	MODIFIER	LOW
Aradu.A02	Aradu.2AQ5X	1057935	1058949	EPIDERMAL PATTERNING FACTOR-like protein 2-like [Glycine max]	.	.	MODIFIER	LOW
Aradu.A02	Aradu.9V3GY	1074435	1075248	heat shock protein 21; IPR008978 (HSP20-like chaperone)	.	MODERATE	MODIFIER	LOW
Aradu.A02	Aradu.76U89	1076571	1079206	uncharacterized protein LOC547651 isoform X1 [Glycine max]; IPR025124 (Domain of unknown function DUF4050)	.	MODERATE	MODIFIER	LOW
Aradu.A02	Aradu.4WL2W	1083661	1084654	F-box/RNI/FBD-like domain protein; IPR006566 (FBD domain)	.	.	.	.
Aradu.A02	Aradu.0L0WF	1096514	1097298	uncharacterized protein LOC100786942 [Glycine max]	.	MODERATE	MODIFIER	LOW
Aradu.A02	Aradu.FS7LG	1103562	1106221	phospholipase D P2; IPR015679 (Phospholipase D family), IPR024632 (Phospholipase D, C-terminal); GO:0003824 (catalytic activity), GO:0004630 (phospholipase D activity), GO:0005509 (calcium ion binding), GO:0008152 (metabolic process), GO:0016020 (membrane), GO:0046470 (phosphatidylcholine metabolic process)	.	MODERATE	MODIFIER	LOW
Aradu.A02	Aradu.T698T	1110499	1114373	signal peptidase complex catalytic subunit SEC11C-like isoform X2 [Glycine max]; IPR001733 (Peptidase S26B, eukaryotic signal peptidase), IPR015927 (Peptidase S24/S26A/S26B/S26C), IPR028360 (Peptidase S24/S26, beta-ribbon domain); GO:0006465 (signal peptide processing), GO:0008233 (peptidase activity), GO:0016020 (membrane)	.	.	MODIFIER	.
Aradu.A02	Aradu.H1ZYW	1116654	1121093	DEAD-box ATP-dependent RNA helicase-like protein; IPR001650 (Helicase, C-terminal), IPR014001 (Helicase, superfamily 1/2, ATP-binding domain), IPR027417 (P-loop containing nucleoside triphosphate hydrolase); GO:0003676 (nucleic acid binding), GO:0004386 (helicase activity), GO:0005524 (ATP binding), GO:0008026 (ATP-dependent helicase activity)	.	.	MODIFIER	.
Aradu.A02	Aradu.UQ5DH	1122587	1123932	photosystem II CP43 chlorophyll apoprotein; IPR000932 (Photosystem antenna protein-like), IPR008543 (Uncharacterised protein family Ycf2); GO:0005524 (ATP binding), GO:0009507 (chloroplast), GO:0009521 (photosystem), GO:0009767 (photosynthetic electron transport chain), GO:0016020 (membrane), GO:0016168 (chlorophyll binding)	.	MODERATE	MODIFIER	LOW
Aradu.A02	Aradu.40KHK	1123984	1124575	Ycf2 [Glycine max]; IPR008543 (Uncharacterised protein family Ycf2); GO:0005524 (ATP binding), GO:0009507 (chloroplast)	HIGH	MODERATE	MODIFIER	LOW
Aradu.A02	Aradu.FV2QH	1124860	1132158	uncharacterized protein At1g04910-like isoform X1 [Glycine max]; IPR004332 (Transposase, MuDR, plant), IPR019378 (GDP-fucose protein O-fucosyltransferase)	HIGH	MODERATE	MODIFIER	LOW
Aradu.A02	Aradu.HPH3M	1133872	1135929	rRNA-processing protein FCF1 homolog [Glycine max]; IPR006984 (rRNA-processing protein Fcf1/Utp23); GO:0032040 (small-subunit processome)	.	.	MODIFIER	.
Aradu.A02	Aradu.LH96L	1142713	1147648	Cell wall protein EXP2 n=1 Tax=Mirabilis jalapa RepID=Q84L40_MIRJA; IPR007118 (Expansin/Lol pI); GO:0005576 (extracellular region), GO:0009664 (plant-type cell wall organization)	.	MODERATE	MODIFIER	LOW
Aradu.A02	Aradu.569XL	1148367	1150510	Alba DNA/RNA-binding protein; IPR002775 (DNA/RNA-binding protein Alba-like); GO:0003676 (nucleic acid binding)	.	.	MODIFIER	LOW
Aradu.A02	Aradu.K8WQA	1151335	1154143	rRNA-processing protein FCF1 homolog [Glycine max]; IPR002716 (PIN domain), IPR006984 (rRNA-processing protein Fcf1/Utp23); GO:0032040 (small-subunit processome)	.	MODERATE	MODIFIER	LOW
Aradu.A02	Aradu.9HA2U	1156967	1160226	unknown protein; FUNCTIONS IN: molecular_function unknown; INVOLVED IN: biological_process unknown; LOCATED IN: endomembrane system; EXPRESSED IN: 23 plant structures; EXPRESSED DURING: 15 growth stages; Has 30201 Blast hits to 17322 proteins in 780 species: Archae - 12; Bacteria - 1396; Metazoa - 17338; Fungi - 3422; Plants - 5037; Viruses - 0; Other Eukaryotes - 2996 (source: NCBI BLink).	.	MODERATE	MODIFIER	LOW
Aradu.A02	Aradu.E0LH8	1170735	1182224	glutamate--tRNA ligase, chloroplastic/mitochondrial-like [Glycine max]; IPR000924 (Glutamyl/glutaminyl-tRNA synthetase); GO:0000049 (tRNA binding), GO:0000166 (nucleotide binding), GO:0004812 (aminoacyl-tRNA ligase activity), GO:0004818 (glutamate-tRNA ligase activity), GO:0005524 (ATP binding), GO:0005737 (cytoplasm), GO:0006418 (tRNA aminoacylation for protein translation), GO:0006424 (glutamyl…	.	MODERATE	MODIFIER	LOW
Aradu.A02	Aradu.6T7JH	1194375	1197527	V-type proton ATPase subunit E-like isoform X1 [Glycine max]; IPR002842 (ATPase, V1/A1 complex, subunit E); GO:0015991 (ATP hydrolysis coupled proton transport)	.	.	MODIFIER	LOW
Aradu.A02	Aradu.4MN5D	1206990	1213919	protein SCAI homolog isoform X1 [Glycine max]; IPR022709 (Protein SCAI); GO:0003714 (transcription corepressor activity)	.	.	MODIFIER	LOW
Aradu.A02	Aradu.ZW8JA	1215302	1219038	Unknown protein	.	.	MODIFIER	.
Aradu.A02	Aradu.AXZ18	1222693	1225874	Ribosomal protein L13 family protein; IPR005822 (Ribosomal protein L13), IPR023564 (Ribosomal protein L13 domain); GO:0003735 (structural constituent of ribosome), GO:0005840 (ribosome), GO:0006412 (translation)	.	MODERATE	MODIFIER	.
Aradu.A02	Aradu.I96H1	1226888	1230127	NADP-dependent alkenal double bond reductase; IPR002085 (Alcohol dehydrogenase superfamily, zinc-type), IPR016040 (NAD(P)-binding domain), IPR020843 (Polyketide synthase, enoylreductase); GO:0008270 (zinc ion binding), GO:0016491 (oxidoreductase activity), GO:0055114 (oxidation-reduction process)	.	.	MODIFIER	LOW
Aradu.A02	Aradu.6Q2SQ	1236240	1242244	alpha/beta-Hydrolases superfamily protein	.	MODERATE	MODIFIER	.
Aradu.A02	Aradu.PH3JT	1256792	1257295	zinc finger A20 and AN1 domain stress-associated protein; IPR000058 (Zinc finger, AN1-type), IPR002653 (Zinc finger, A20-type); GO:0003677 (DNA binding), GO:0008270 (zinc ion binding)	.	.	.	.
Aradu.A02	Aradu.4H70X	1258566	1264185	RNA binding methyltransferase FtsJ like protein n=1 Tax=Cystobacter fuscus DSM 2262 RepID=S9QSN1_9DELT; IPR004538 (Haemolysin A); GO:0003723 (RNA binding), GO:0008168 (methyltransferase activity), GO:0032259 (methylation)	.	MODERATE	MODIFIER	LOW
Aradu.A02	Aradu.LC8XX	1264196	1267963	ubiquitin-like-conjugating enzyme ATG10-like isoform X1 [Glycine max]; IPR007135 (Autophagy-related protein 3)	.	MODERATE	MODIFIER	.
Aradu.A02	Aradu.2U1V2	1269650	1271639	2-oxoglutarate (2OG) and Fe(II)-dependent oxygenase superfamily protein; IPR005123 (Oxoglutarate/iron-dependent dioxygenase), IPR026992 (Non-haem dioxygenase N-terminal domain), IPR027443 (Isopenicillin N synthase-like); GO:0016491 (oxidoreductase activity), GO:0055114 (oxidation-reduction process)	.	MODERATE	MODIFIER	LOW
Aradu.A02	Aradu.23P3U	1276542	1286787	FRIGIDA-like protein; IPR012474 (Frigida-like)	HIGH	MODERATE	MODIFIER	LOW
Aradu.A02	Aradu.AU5JB	1296139	1296854	Unknown protein	.	MODERATE	MODIFIER	LOW
Aradu.A02	Aradu.MMY8Q	1300973	1301983	E3 ubiquitin-protein ligase n=5 Tax=Solanum RepID=M1BDZ1_SOLTU	HIGH	MODERATE	MODIFIER	LOW
Aradu.A02	Aradu.DG23U	1318274	1319701	receptor-like kinase 1; IPR001611 (Leucine-rich repeat), IPR013210 (Leucine-rich repeat-containing N-terminal, type 2); GO:0005515 (protein binding)	.	MODERATE	MODIFIER	LOW
Aradu.A02	Aradu.KXA2K	1331364	1334227	receptor-like protein kinase 2; IPR011009 (Protein kinase-like domain), IPR013210 (Leucine-rich repeat-containing N-terminal, type 2), IPR013320 (Concanavalin A-like lectin/glucanase, subgroup); GO:0004672 (protein kinase activity), GO:0006468 (protein phosphorylation)	.	MODERATE	MODIFIER	LOW
Aradu.A02	Aradu.41LFF	1347098	1365500	unknown protein	.	MODERATE	MODIFIER	LOW
Aradu.A02	Aradu.G013M	1371302	1374297	chromo domain-containing protein LHP1-like [Glycine max]; IPR016197 (Chromo domain-like)	.	MODERATE	MODIFIER	LOW
Aradu.A02	Aradu.WYQ40	1392985	1393431	Unknown protein	HIGH	MODERATE	MODIFIER	LOW
Aradu.A02	Aradu.5Y217	1393757	1400118	MLO-like protein 1-like [Glycine max]; IPR004326 (Mlo-related protein); GO:0006952 (defense response), GO:0016021 (integral component of membrane)	.	.	MODIFIER	LOW
Aradu.A02	Aradu.VXB34	1410812	1414149	subtilisin-like serine protease 2; IPR015500 (Peptidase S8, subtilisin-related); GO:0004252 (serine-type endopeptidase activity), GO:0006508 (proteolysis), GO:0042802 (identical protein binding), GO:0043086 (negative regulation of catalytic activity)	.	MODERATE	MODIFIER	LOW
Aradu.A02	Aradu.F918E	1419387	1422860	LRR and NB-ARC domain disease resistance protein; IPR000767 (Disease resistance protein), IPR001611 (Leucine-rich repeat), IPR003591 (Leucine-rich repeat, typical subtype), IPR027417 (P-loop containing nucleoside triphosphate hydrolase); GO:0005515 (protein binding), GO:0006952 (defense response), GO:0043531 (ADP binding)	.	MODERATE	.	.
Aradu.A02	Aradu.56HGP	1430547	1433586	LRR and NB-ARC domain disease resistance protein; IPR000767 (Disease resistance protein), IPR003591 (Leucine-rich repeat, typical subtype), IPR027417 (P-loop containing nucleoside triphosphate hydrolase); GO:0006952 (defense response), GO:0043531 (ADP binding)	.	.	.	.
Aradu.A02	Aradu.PF1HF	1436639	1439830	Protein kinase superfamily protein; IPR011009 (Protein kinase-like domain); GO:0004672 (protein kinase activity), GO:0005524 (ATP binding), GO:0006468 (protein phosphorylation)	.	.	MODIFIER	.
Aradu.A02	Aradu.297AK	1443406	1449951	uncharacterized protein LOC100778959 isoform X2 [Glycine max]; IPR021910 (Protein of unknown function DUF3522)	.	.	MODIFIER	LOW
Aradu.A02	Aradu.VA2KB	1474422	1477818	Pentatricopeptide repeat (PPR) superfamily protein; IPR002885 (Pentatricopeptide repeat), IPR004575 (Cdk-activating kinase assembly factor MAT1/Tfb3), IPR011990 (Tetratricopeptide-like helical); GO:0005515 (protein binding), GO:0005634 (nucleus), GO:0007049 (cell cycle)	.	MODERATE	.	LOW

## Sheet: Table S6
Supplementary Table S6. Gene list in the candidate regions for rust resistance
Chrom	Gene ID	From	To	Annotation	SNP impacts
Aradu.A03	Aradu.9C8P4	131918095	131920627	Protein kinase superfamily protein; IPR011009 (Protein kinase-like domain), IPR013320 (Concanavalin A-like lectin/glucanase, subgroup); GO:0004672 (protein kinase activity), GO:0005524 (ATP binding), GO:0006468 (protein phosphorylation)	.	.	MODIFIER	LOW
Aradu.A03	Aradu.9J7QT	131928384	131929974	Protein kinase superfamily protein; IPR011009 (Protein kinase-like domain); GO:0004672 (protein kinase activity), GO:0006468 (protein phosphorylation)	.	.	.	.
Aradu.A03	Aradu.LCM2D	131930827	131934066	Protein of unknown function (DUF789); IPR008507 (Protein of unknown function DUF789)	HIGH	.	.	.
Aradu.A03	Aradu.14X1M	131935194	131942445	ATP binding microtubule motor family protein isoform 1 n=1 Tax=Theobroma cacao RepID=UPI00042B51DE; IPR001752 (Kinesin, motor domain), IPR021881 (Protein of unknown function DUF3490), IPR027417 (P-loop containing nucleoside triphosphate hydrolase), IPR027640 (Kinesin-like protein); GO:0003777 (microtubule motor activity), GO:0005524 (ATP binding), GO:0005871 (kinesin complex), GO:0007018 (microtu…	.	MODERATE	MODIFIER	LOW
Aradu.A03	Aradu.X258N	131940185	131942438	Mandelate racemase/muconate lactonizing protein n=2 Tax=Chloroflexus RepID=A9WD47_CHLAA; IPR001354 (Mandelate racemase/muconate lactonizing enzyme), IPR013341 (Mandelate racemase/muconate lactonizing enzyme, N-terminal); GO:0003824 (catalytic activity), GO:0008152 (metabolic process)	.	.	.	.
Aradu.A03	Aradu.N7C0U	131948565	131950745	Reticulon family protein; IPR003388 (Reticulon)	.	MODERATE	MODIFIER	LOW
Aradu.A03	Aradu.0U9QL	131952145	131954280	uncharacterized protein LOC100793641 isoform X4 [Glycine max]; IPR019349 (Ribosomal protein S24/S35, mitochondrial, conserved domain)	.	MODERATE	MODIFIER	LOW
Aradu.A03	Aradu.UY6CA	131955099	131958781	receptor kinase 2; IPR011009 (Protein kinase-like domain), IPR013320 (Concanavalin A-like lectin/glucanase, subgroup); GO:0004672 (protein kinase activity), GO:0005524 (ATP binding), GO:0006468 (protein phosphorylation)	.	MODERATE	MODIFIER	LOW
Aradu.A03	Aradu.JTX56	131967856	131971712	uncharacterized protein LOC100794710 isoform X1 [Glycine max]; IPR007656 (Zein-binding domain)	.	.	.	.
Aradu.A03	Aradu.70RCL	131981174	131986460	clathrin coat assembly protein AP180-like [Glycine max]; IPR008942 (ENTH/VHS), IPR011417 (AP180 N-terminal homology (ANTH) domain); GO:0005543 (phospholipid binding), GO:0005545 (1-phosphatidylinositol binding), GO:0030118 (clathrin coat), GO:0030276 (clathrin binding), GO:0048268 (clathrin coat assembly)	.	.	MODIFIER	.
Aradu.A03	Aradu.748MX	131988661	131990181	inorganic carbon transport protein-related; IPR019654 (NAD(P)H-quinone oxidoreductase subunit L); GO:0055114 (oxidation-reduction process)	.	.	MODIFIER	.
Aradu.A03	Aradu.D4TKI	131990357	131994953	Protein of unknown function DUF2359, transmembrane; IPR019308 (Protein of unknown function DUF2359, TMEM214)	.	.	MODIFIER	.
Aradu.A03	Aradu.399X7	132018686	132019945	uncharacterized protein LOC102660699 [Glycine max]	.	MODERATE	MODIFIER	.
Aradu.A03	Aradu.AB2YQ	132021734	132023662	C2H2-like zinc finger protein	.	MODERATE	MODIFIER	LOW
Aradu.A03	Aradu.G2EQN	132025903	132029180	ubiquitin-conjugating enzyme 25; IPR016135 (Ubiquitin-conjugating enzyme/RWD-like); GO:0016881 (acid-amino acid ligase activity)	.	.	MODIFIER	LOW
Aradu.A03	Aradu.T5WBB	132030941	132032235	Protein of unknown function (DUF3317); IPR024512 (Small subunit of serine palmitoyltransferase-like)	.	MODERATE	MODIFIER	.
Aradu.A03	Aradu.6L1TM	132068374	132069139	Unknown protein	HIGH	MODERATE	MODIFIER	LOW
Aradu.A03	Aradu.IW0YD	132080632	132082712	Galactosyltransferase family protein	.	.	.	.
Aradu.A03	Aradu.S2B7N	132091393	132092594	unknown protein	.	MODERATE	MODIFIER	.
Aradu.A03	Aradu.1CT0J	132132275	132139573	ubiquitin-protein ligase, cullin 4; IPR001373 (Cullin, N-terminal), IPR011991 (Winged helix-turn-helix DNA-binding domain); GO:0006511 (ubiquitin-dependent protein catabolic process), GO:0031461 (cullin-RING ubiquitin ligase complex), GO:0031625 (ubiquitin protein ligase binding)	.	.	MODIFIER	LOW
Aradu.A03	Aradu.72WQ2	132143209	132143463	uncharacterized protein LOC102666747 [Glycine max]; IPR004332 (Transposase, MuDR, plant)	HIGH	MODERATE	.	LOW
Aradu.A03	Aradu.GX26B	132206307	132211017	Unknown protein	.	.	MODIFIER	.
Aradu.A03	Aradu.IA51K	132275658	132279091	Adenine nucleotide alpha hydrolases-like superfamily protein; IPR014729 (Rossmann-like alpha/beta/alpha sandwich fold); GO:0006950 (response to stress)	.	.	MODIFIER	.
Aradu.A03	Aradu.V12MU	132293641	132294816	Unknown protein	.	.	MODIFIER	.
Aradu.A03	Aradu.WR10B	132351731	132355016	pyruvate dehydrogenase E1 beta; IPR005475 (Transketolase-like, pyrimidine-binding domain), IPR005476 (Transketolase, C-terminal), IPR009014 (Transketolase, C-terminal/Pyruvate-ferredoxin oxidoreductase, domain II); GO:0003824 (catalytic activity), GO:0008152 (metabolic process)	.	.	MODIFIER	LOW
Aradu.A03	Aradu.GFT6J	132380092	132380966	jasmonate-zim-domain protein 8; IPR010399 (Tify)	.	.	MODIFIER	.
Aradu.A03	Aradu.54WNJ	132383857	132387759	peroxisomal (S)-2-hydroxy-acid oxidase GLO1; IPR012133 (Alpha-hydroxy acid dehydrogenase, FMN-dependent), IPR013785 (Aldolase-type TIM barrel); GO:0003824 (catalytic activity), GO:0010181 (FMN binding), GO:0016491 (oxidoreductase activity), GO:0055114 (oxidation-reduction process)	.	MODERATE	MODIFIER	LOW
Aradu.A03	Aradu.FHB5B	132390360	132395923	Pentatricopeptide repeat (PPR-like) superfamily protein; IPR002885 (Pentatricopeptide repeat), IPR011990 (Tetratricopeptide-like helical); GO:0005515 (protein binding)	.	.	MODIFIER	.
Aradu.A03	Aradu.28NZ6	132412365	132414471	Quinoprotein amine dehydrogenase, beta chain-like; RIC1-like guanyl-nucleotide exchange factor	HIGH	MODERATE	MODIFIER	LOW
Aradu.A03	Aradu.1D01N	132417448	132422915	RNA-binding KH domain-containing protein; IPR004087 (K Homology domain); GO:0003723 (RNA binding)	.	.	MODIFIER	.
Aradu.A03	Aradu.YU82F	132424588	132428286	ornithine-delta-aminotransferase; IPR005814 (Aminotransferase class-III), IPR015424 (Pyridoxal phosphate-dependent transferase); GO:0003824 (catalytic activity), GO:0008483 (transaminase activity), GO:0030170 (pyridoxal phosphate binding)	.	.	MODIFIER	LOW
Aradu.A03	Aradu.FHT7B	132456058	132460351	Membrane transporter D1 n=3 Tax=Andropogoneae RepID=B6U4Q3_MAIZE; IPR005828 (General substrate transporter), IPR016196 (Major facilitator superfamily domain, general substrate transporter); GO:0016020 (membrane), GO:0016021 (integral component of membrane), GO:0022857 (transmembrane transporter activity), GO:0022891 (substrate-specific transmembrane transporter activity), GO:0055085 (transmembran…	.	MODERATE	MODIFIER	LOW
Aradu.A03	Aradu.52RDN	132496092	132499741	Membrane transporter D1 n=3 Tax=Andropogoneae RepID=B6U4Q3_MAIZE; IPR005828 (General substrate transporter), IPR016196 (Major facilitator superfamily domain, general substrate transporter); GO:0016020 (membrane), GO:0016021 (integral component of membrane), GO:0022857 (transmembrane transporter activity), GO:0022891 (substrate-specific transmembrane transporter activity), GO:0055085 (transmembran…	.	.	MODIFIER	LOW
Aradu.A03	Aradu.PGL5A	132511344	132511778	unknown protein; Has 30201 Blast hits to 17322 proteins in 780 species: Archae - 12; Bacteria - 1396; Metazoa - 17338; Fungi - 3422; Plants - 5037; Viruses - 0; Other Eukaryotes - 2996 (source: NCBI BLink).	.	.	.	LOW
Aradu.A03	Aradu.K3H5S	132512147	132512518	Glutaredoxin family protein; IPR011905 (Glutaredoxin-like, plant II), IPR012336 (Thioredoxin-like fold); GO:0009055 (electron carrier activity), GO:0015035 (protein disulfide oxidoreductase activity), GO:0045454 (cell redox homeostasis)	.	.	.	LOW
Aradu.A03	Aradu.5N0CQ	132530119	132535032	DEAD-box ATP-dependent RNA helicase; IPR001650 (Helicase, C-terminal), IPR011545 (DNA/RNA helicase, DEAD/DEAH box type, N-terminal), IPR027417 (P-loop containing nucleoside triphosphate hydrolase); GO:0003676 (nucleic acid binding), GO:0004386 (helicase activity), GO:0005524 (ATP binding), GO:0008026 (ATP-dependent helicase activity)	.	MODERATE	MODIFIER	LOW
Aradu.A03	Aradu.8B2M9	132565133	132570234	protein kinase family protein; IPR004041 (NAF domain), IPR011009 (Protein kinase-like domain); GO:0004672 (protein kinase activity), GO:0005524 (ATP binding), GO:0006468 (protein phosphorylation), GO:0007165 (signal transduction)	.	MODERATE	MODIFIER	LOW
Aradu.A03	Aradu.G6ZH0	132573619	132579207	zinc ion-binding protein; IPR012935 (Zinc finger, C3HC-like); GO:0005634 (nucleus), GO:0008270 (zinc ion binding)	.	.	MODIFIER	.
Aradu.A03	Aradu.UA4SA	132580656	132585121	auxilin-like protein 1-like isoform X1 [Glycine max]; IPR001623 (DnaJ domain)	.	.	MODIFIER	.
Aradu.A03	Aradu.QKW7K	132589980	132590470	Polyprotein n=1 Tax=Citrus endogenous pararetrovirus RepID=V9QEM3_9RETR	.	.	.	.
Aradu.A03	Aradu.5T4T0	132590477	132592113	RNA-directed DNA polymerase homolog [Glycine max]; IPR000477 (Reverse transcriptase domain); GO:0003723 (RNA binding), GO:0003964 (RNA-directed DNA polymerase activity), GO:0006278 (RNA-dependent DNA replication)	.	.	.	.
Aradu.A03	Aradu.19ICM	132594025	132594717	Polyprotein n=5 Tax=Citrus endogenous pararetrovirus RepID=V9QF33_9RETR	.	.	.	.
Aradu.A03	Aradu.0TB1D	132594778	132595264	Polyprotein n=5 Tax=Citrus endogenous pararetrovirus RepID=V9QF33_9RETR	.	.	.	.
Aradu.A03	Aradu.JE9HU	132596279	132599078	putative hydrolase C777.06c isoform X3 [Glycine max]; IPR001279 (Beta-lactamase-like); GO:0016787 (hydrolase activity)	.	.	MODIFIER	LOW
Aradu.A03	Aradu.2F2TZ	132600406	132601985	uncharacterized protein LOC100795398 isoform X1 [Glycine max]	.	MODERATE	.	.
Aradu.A03	Aradu.2DN0K	132603303	132604047	protein TRANSPARENT TESTA 1 [Glycine max]; IPR013087 (Zinc finger C2H2-type/integrase DNA-binding domain); GO:0003676 (nucleic acid binding)	.	.	MODIFIER	LOW
Aradu.A03	Aradu.5N8I2	132614553	132617578	remorin-like [Glycine max]; IPR005516 (Remorin, C-terminal)	.	MODERATE	MODIFIER	LOW
Aradu.A03	Aradu.IWK7R	132621107	132626479	auxin response factor 6; IPR003311 (AUX/IAA protein), IPR010525 (Auxin response factor), IPR015300 (DNA-binding pseudobarrel domain); GO:0003677 (DNA binding), GO:0005634 (nucleus), GO:0009725 (response to hormone)	.	MODERATE	MODIFIER	LOW
Aradu.A03	Aradu.K2713	132658218	132660726	Unknown protein	.	MODERATE	MODIFIER	LOW
Aradu.A03	Aradu.K7Z0H	132680189	132685808	protein TOPLESS-like isoform X6 [Glycine max]; IPR015943 (WD40/YVTN repeat-like-containing domain); GO:0005515 (protein binding)	.	MODERATE	MODIFIER	LOW
Aradu.A03	Aradu.PKV39	132689534	132691400	uncharacterized protein LOC100788834 [Glycine max]	.	.	MODIFIER	.
Aradu.A03	Aradu.42MPW	132694752	132699198	Galactosyltransferase family protein; IPR002659 (Glycosyl transferase, family 31), IPR008985 (Concanavalin A-like lectin/glucanases superfamily), IPR013320 (Concanavalin A-like lectin/glucanase, subgroup); GO:0006486 (protein glycosylation), GO:0008378 (galactosyltransferase activity), GO:0016020 (membrane), GO:0030246 (carbohydrate binding)	.	.	MODIFIER	LOW
Aradu.A03	Aradu.7P7FQ	132699605	132701101	alpha/beta-Hydrolases superfamily protein; IPR002921 (Lipase, class 3); GO:0004806 (triglyceride lipase activity), GO:0006629 (lipid metabolic process)	.	MODERATE	.	LOW
Aradu.A03	Aradu.X0R3B	132705576	132708139	probable mediator of RNA polymerase II transcription subunit 19b-like isoform X4 [Glycine max]	.	MODERATE	MODIFIER	LOW
Aradu.A03	Aradu.07WE5	132754075	132754382	Unknown protein	.	.	.	.
Aradu.A03	Aradu.71EUZ	132755657	132757486	RING/U-box superfamily protein	.	.	.	.
Aradu.A03	Aradu.X0VE4	132768072	132772633	protein kinase family protein; IPR011009 (Protein kinase-like domain), IPR024788 (Malectin-like carbohydrate-binding domain); GO:0004672 (protein kinase activity), GO:0005524 (ATP binding), GO:0006468 (protein phosphorylation)	.	.	.	.
Aradu.A03	Aradu.QB3XY	132780615	132782379	RING-H2 finger protein ATL46-like [Glycine max]; IPR013083 (Zinc finger, RING/FYVE/PHD-type); GO:0005515 (protein binding), GO:0008270 (zinc ion binding)	.	.	.	.
Aradu.A03	Aradu.QNE8S	132787172	132789529	two-component response regulator ARR2-like [Glycine max]; IPR009057 (Homeodomain-like), IPR011006 (CheY-like superfamily), IPR017053 (Response regulator, plant B-type); GO:0000156 (phosphorelay response regulator activity), GO:0000160 (phosphorelay signal transduction system), GO:0003677 (DNA binding), GO:0003682 (chromatin binding)	.	.	.	.
Aradu.A03	Aradu.C0153	132789604	132795608	HXXXD-type acyl-transferase family protein; IPR003480 (Transferase), IPR023213 (Chloramphenicol acetyltransferase-like domain)	.	.	.	.
Aradu.A03	Aradu.IV2GP	132841833	132848704	HXXXD-type acyl-transferase family protein; IPR003480 (Transferase), IPR023213 (Chloramphenicol acetyltransferase-like domain)	.	MODERATE	MODIFIER	LOW
Aradu.A03	Aradu.D4NM1	132847719	132859459	Protein phosphatase 2A regulatory B subunit family protein; IPR002554 (Protein phosphatase 2A, regulatory B subunit, B56), IPR016024 (Armadillo-type fold); GO:0000159 (protein phosphatase type 2A complex), GO:0005488 (binding), GO:0007165 (signal transduction), GO:0008601 (protein phosphatase type 2A regulator activity)	.	MODERATE	MODIFIER	LOW
Aradu.A03	Aradu.HJA4C	132870107	132873385	signal recognition particle subunit SRP72-like [Glycine max]; IPR011990 (Tetratricopeptide-like helical), IPR013699 (Signal recognition particle, SRP72 subunit, RNA-binding), IPR026270 (Signal recognition particle, SRP72 subunit); GO:0005515 (protein binding), GO:0006614 (SRP-dependent cotranslational protein targeting to membrane), GO:0008312 (7S RNA binding), GO:0048500 (signal recognition part…	.	MODERATE	.	LOW
Aradu.A03	Aradu.MS621	132887241	132890337	F-box protein SKIP14-like [Glycine max]; IPR001810 (F-box domain); GO:0005515 (protein binding)	.	.	MODIFIER	.
Aradu.A03	Aradu.VX49E	132899875	132903215	trihelix transcription factor GT-3b-like [Glycine max]; IPR009057 (Homeodomain-like), IPR027775 (C2H2- zinc finger protein family); GO:0003677 (DNA binding), GO:0003682 (chromatin binding), GO:0003700 (sequence-specific DNA binding transcription factor activity), GO:0005634 (nucleus), GO:0043565 (sequence-specific DNA binding)	.	.	MODIFIER	LOW
Aradu.A03	Aradu.2BI4W	132930088	132935890	ATP-binding ABC transporter; IPR011527 (ABC transporter type 1, transmembrane domain), IPR027417 (P-loop containing nucleoside triphosphate hydrolase); GO:0000166 (nucleotide binding), GO:0005524 (ATP binding), GO:0006810 (transport), GO:0016021 (integral component of membrane), GO:0016887 (ATPase activity), GO:0017111 (nucleoside-triphosphatase activity), GO:0055085 (transmembrane transport)	.	MODERATE	MODIFIER	.
Aradu.A03	Aradu.V7B43	132945378	132948594	signal recognition particle subunit SRP72-like [Glycine max]; IPR011990 (Tetratricopeptide-like helical), IPR013699 (Signal recognition particle, SRP72 subunit, RNA-binding), IPR026270 (Signal recognition particle, SRP72 subunit); GO:0005515 (protein binding), GO:0006614 (SRP-dependent cotranslational protein targeting to membrane), GO:0008312 (7S RNA binding), GO:0048500 (signal recognition part…	.	.	MODIFIER	LOW
Aradu.A03	Aradu.NCC2Z	132953890	132957461	Ankyrin repeat family protein; IPR020683 (Ankyrin repeat-containing domain); GO:0005515 (protein binding)	.	.	.	.
Aradu.A03	Aradu.TJK3R	132958903	132962039	Transmembrane amino acid transporter family protein; IPR013057 (Amino acid transporter, transmembrane)	.	MODERATE	MODIFIER	LOW
Aradu.A03	Aradu.15FCW	132962458	132966439	3-oxoacyl-(acyl-carrier) reductase; IPR002347 (Glucose/ribitol dehydrogenase); GO:0004316 (3-oxoacyl-[acyl-carrier-protein] reductase (NADPH) activity), GO:0006633 (fatty acid biosynthetic process), GO:0008152 (metabolic process), GO:0016491 (oxidoreductase activity), GO:0051287 (NAD binding), GO:0055114 (oxidation-reduction process)	HIGH	MODERATE	MODIFIER	LOW
Aradu.A03	Aradu.1ZB11	132974083	132978580	dentin sialophosphoprotein-like isoform X4 [Glycine max]	.	MODERATE	.	LOW
Aradu.A03	Aradu.CC6QF	132980534	132987098	DEAD-box ATP-dependent RNA helicase 35-like isoform X3 [Glycine max]; IPR001650 (Helicase, C-terminal), IPR014001 (Helicase, superfamily 1/2, ATP-binding domain), IPR027417 (P-loop containing nucleoside triphosphate hydrolase); GO:0003676 (nucleic acid binding), GO:0004386 (helicase activity), GO:0005524 (ATP binding), GO:0008026 (ATP-dependent helicase activity)	.	.	MODIFIER	.
Aradu.A03	Aradu.X7FM8	132987834	132989614	Acid phosphatase/vanadium-dependent haloperoxidase-related protein; IPR003832 (Acid phosphatase/vanadium-dependent haloperoxidase-related)	.	MODERATE	MODIFIER	.
Aradu.A03	Aradu.L7ZR8	133013955	133016525	remorin-like [Glycine max]; IPR005516 (Remorin, C-terminal)	.	.	MODIFIER	LOW
Aradu.A03	Aradu.WQH06	133020574	133024845	Protein kinase superfamily protein; IPR011009 (Protein kinase-like domain); GO:0004672 (protein kinase activity), GO:0005524 (ATP binding), GO:0006468 (protein phosphorylation)	.	.	MODIFIER	.
Aradu.A03	Aradu.GB953	133029175	133033081	Protein of unknown function (DUF3537); IPR021924 (Protein of unknown function DUF3537)	.	.	MODIFIER	LOW
Aradu.A03	Aradu.C88Z1	133033579	133038386	seed linoleate 9S-lipoxygenase; IPR000907 (Lipoxygenase), IPR008976 (Lipase/lipooxygenase, PLAT/LH2), IPR027433 (Lipoxygenase, domain 3); GO:0005506 (iron ion binding), GO:0005515 (protein binding), GO:0016165 (linoleate 13S-lipoxygenase activity), GO:0046872 (metal ion binding), GO:0055114 (oxidation-reduction process)	.	MODERATE	MODIFIER	LOW
Aradu.A03	Aradu.P0D43	133039853	133050818	ATP-dependent RNA helicase, putative; IPR001650 (Helicase, C-terminal), IPR007502 (Helicase-associated domain), IPR011709 (Domain of unknown function DUF1605), IPR027417 (P-loop containing nucleoside triphosphate hydrolase); GO:0003676 (nucleic acid binding), GO:0004386 (helicase activity), GO:0005524 (ATP binding)	.	MODERATE	MODIFIER	.
Aradu.A03	Aradu.21J64	133051426	133052818	uncharacterized protein LOC102659444 [Glycine max]	.	MODERATE	.	LOW
Aradu.A03	Aradu.U5Z1W	133053856	133058273	U-box domain-containing protein 6-like [Glycine max]; IPR013083 (Zinc finger, RING/FYVE/PHD-type), IPR016024 (Armadillo-type fold); GO:0000151 (ubiquitin ligase complex), GO:0004842 (ubiquitin-protein ligase activity), GO:0005488 (binding), GO:0005515 (protein binding), GO:0016567 (protein ubiquitination)	.	.	MODIFIER	.
Aradu.A03	Aradu.74DEV	133093410	133101825	mannosyl-oligosaccharide glucosidase; IPR004888 (Glycoside hydrolase, family 63); GO:0003824 (catalytic activity), GO:0004573 (mannosyl-oligosaccharide glucosidase activity), GO:0009311 (oligosaccharide metabolic process)	.	.	MODIFIER	.
Aradu.A03	Aradu.98L07	133105936	133109236	nuclear pore complex protein nup54-like [Glycine max]; IPR024864 (Nucleoporin Nup54/Nup57/Nup44), IPR025712 (Nucleoporin Nup54, alpha-helical domain); GO:0005643 (nuclear pore)	HIGH	.	MODIFIER	.
Aradu.A03	Aradu.1F5AZ	133110768	133114601	kelch repeat F-box protein; IPR001810 (F-box domain), IPR015916 (Galactose oxidase, beta-propeller); GO:0005515 (protein binding)	.	.	MODIFIER	LOW
Aradu.A03	Aradu.82GGZ	133131695	133132918	Unknown protein	.	.	.	.
Aradu.A03	Aradu.VQ1N9	133136117	133144577	endoplasmic reticulum metallopeptidase-like protein; IPR007484 (Peptidase M28); GO:0006508 (proteolysis), GO:0008233 (peptidase activity)	.	MODERATE	MODIFIER	.
Aradu.A03	Aradu.6M57D	133151183	133154563	Exostosin family protein; IPR004263 (Exostosin-like)	.	.	MODIFIER	LOW
Aradu.A03	Aradu.ZPW9M	133155031	133156845	Transcription and mRNA export factor SUS1 n=3 Tax=Oryza RepID=I1NUR1_ORYGL; IPR018783 (Transcription factor, enhancer of yellow 2); GO:0000124 (SAGA complex), GO:0003713 (transcription coactivator activity), GO:0005643 (nuclear pore), GO:0006406 (mRNA export from nucleus)	.	.	MODIFIER	.
Aradu.A03	Aradu.0Z8XN	133168236	133170167	Cytochrome P450 superfamily protein; IPR001128 (Cytochrome P450); GO:0005506 (iron ion binding), GO:0020037 (heme binding), GO:0055114 (oxidation-reduction process)	.	.	MODIFIER	LOW
Aradu.A03	Aradu.0U66V	133189031	133191059	Rubber elongation factor protein (REF); IPR008802 (Rubber elongation factor)	.	.	MODIFIER	.
Aradu.A03	Aradu.4PJ68	133196988	133199251	unknown protein; Has 2 Blast hits to 2 proteins in 1 species: Archae - 0; Bacteria - 0; Metazoa - 0; Fungi - 0; Plants - 2; Viruses - 0; Other Eukaryotes - 0 (source: NCBI BLink).	.	MODERATE	MODIFIER	LOW
Aradu.A03	Aradu.LP9ZI	133202946	133205291	HCP-like superfamily protein with MYND-type zinc finger; IPR001810 (F-box domain), IPR002893 (Zinc finger, MYND-type), IPR011990 (Tetratricopeptide-like helical); GO:0005515 (protein binding)	.	MODERATE	MODIFIER	LOW
Aradu.A03	Aradu.X2HP4	133242581	133245233	unknown protein; FUNCTIONS IN: molecular_function unknown; INVOLVED IN: biological_process unknown; LOCATED IN: chloroplast; EXPRESSED IN: 24 plant structures; EXPRESSED DURING: 13 growth stages ; IPR007454 (Uncharacterised protein family UPF0250), IPR027471 (YbeD-like domain)	.	MODERATE	MODIFIER	.
Aradu.A03	Aradu.G5KEN	133258684	133260301	lipid transfer protein; IPR016140 (Bifunctional inhibitor/plant lipid transfer protein/seed storage helical domain)	.	.	MODIFIER	LOW
Aradu.A03	Aradu.0GH1S	133267560	133269530	squamosa promoter-binding-like protein 12-like isoform X6 [Glycine max]; IPR004333 (Transcription factor, SBP-box); GO:0003677 (DNA binding), GO:0005634 (nucleus)	.	.	MODIFIER	LOW
Aradu.A03	Aradu.SJ15T	133282674	133285653	F-box family protein; IPR001810 (F-box domain), IPR011043 (Galactose oxidase/kelch, beta-propeller), IPR015916 (Galactose oxidase, beta-propeller); GO:0005515 (protein binding)	.	.	MODIFIER	.
Aradu.A03	Aradu.F3F0R	133287639	133289071	Ribosome associated membrane protein RAMP4; IPR010580 (Stress-associated endoplasmic reticulum protein); GO:0005783 (endoplasmic reticulum)	.	.	MODIFIER	LOW
Aradu.A03	Aradu.R1JFH	133298103	133301658	Signal transduction histidine kinase; IPR003594 (Histidine kinase-like ATPase, ATP-binding domain), IPR004358 (Signal transduction histidine kinase-related protein, C-terminal), IPR006189 (CHASE), IPR009082 (Signal transduction histidine kinase, homodimeric domain), IPR011006 (CheY-like superfamily); GO:0000155 (phosphorelay sensor kinase activity), GO:0000156 (phosphorelay response regulator act…	.	MODERATE	.	LOW
Aradu.A03	Aradu.AZC7U	133302684	133308680	nuclear transport factor 2B; IPR002075 (Nuclear transport factor 2); GO:0005622 (intracellular), GO:0006810 (transport)	.	.	MODIFIER	.
Aradu.A03	Aradu.G8KNY	133309107	133318117	calmodulin-binding transcription activator 4 isoform X3 [Glycine max]; IPR000048 (IQ motif, EF-hand binding site), IPR005559 (CG-1 DNA-binding domain), IPR013783 (Immunoglobulin-like fold), IPR014756 (Immunoglobulin E-set), IPR020683 (Ankyrin repeat-containing domain), IPR027417 (P-loop containing nucleoside triphosphate hydrolase); GO:0003677 (DNA binding), GO:0005515 (protein binding), GO:00056…	HIGH	MODERATE	MODIFIER	LOW
Aradu.A03	Aradu.30WHV	133320120	133320503	uncharacterized protein LOC102662841 [Glycine max]; IPR021775 (Protein of unknown function DUF3339)	HIGH	.	.	.
Aradu.A03	Aradu.MN8BI	133320706	133322143	uncharacterized protein LOC100526959 isoform X2 [Glycine max]	.	.	MODIFIER	LOW
Aradu.A03	Aradu.UG0RV	133339100	133342429	MADS-box transcription factor family protein; IPR002100 (Transcription factor, MADS-box), IPR002487 (Transcription factor, K-box); GO:0003677 (DNA binding), GO:0003700 (sequence-specific DNA binding transcription factor activity), GO:0005634 (nucleus), GO:0046983 (protein dimerization activity)	.	.	MODIFIER	.
Aradu.A03	Aradu.PU0PL	133372660	133379369	DNA primase, large subunit family; IPR007238 (DNA primase large subunit, eukaryotic/archaeal); GO:0003896 (DNA primase activity), GO:0016779 (nucleotidyltransferase activity)	.	MODERATE	MODIFIER	LOW
Aradu.A03	Aradu.G9UB3	133385672	133387638	rho GDP-dissociation inhibitor 1-like [Glycine max]; IPR000406 (RHO protein GDP dissociation inhibitor), IPR014756 (Immunoglobulin E-set); GO:0005094 (Rho GDP-dissociation inhibitor activity), GO:0005737 (cytoplasm)	.	.	MODIFIER	.
Aradu.A03	Aradu.13TYF	133388155	133392304	MACPF domain protein; IPR020864 (Membrane attack complex component/perforin (MACPF) domain)	.	MODERATE	MODIFIER	LOW
Aradu.A03	Aradu.LJG2A	133395720	133398788	Small nuclear ribonucleoprotein family protein; IPR010920 (Like-Sm (LSM) domain), IPR017132 (U6 snRNA-associated Sm-like protein LSm7)	.	.	MODIFIER	LOW
Aradu.A03	Aradu.G7BFP	133400083	133402493	Amidase family protein; IPR000120 (Amidase), IPR023631 (Amidase signature domain)	.	MODERATE	MODIFIER	.
Aradu.A03	Aradu.B0A4N	133403944	133412189	ATP binding microtubule motor family protein; IPR000120 (Amidase), IPR001752 (Kinesin, motor domain), IPR010544 (Kinesin-related conserved domain), IPR023631 (Amidase signature domain), IPR027417 (P-loop containing nucleoside triphosphate hydrolase), IPR027640 (Kinesin-like protein); GO:0003777 (microtubule motor activity), GO:0005524 (ATP binding), GO:0005871 (kinesin complex), GO:0007018 (micro…	.	MODERATE	MODIFIER	LOW
Aradu.A03	Aradu.G8281	133414651	133417131	uncharacterized protein LOC100797259 isoform X4 [Glycine max]; IPR004332 (Transposase, MuDR, plant), IPR007527 (Zinc finger, SWIM-type); GO:0008270 (zinc ion binding)	HIGH	MODERATE	MODIFIER	LOW
Aradu.A03	Aradu.5Y3I5	133418145	133418507	cysteine proteinase inhibitor 4 [Glycine max]; IPR000010 (Proteinase inhibitor I25, cystatin), IPR027214 (Cystatin); GO:0004869 (cysteine-type endopeptidase inhibitor activity)	.	.	.	.
Aradu.A03	Aradu.FS1YY	133434445	133436495	alcohol dehydrogenase 1; IPR002085 (Alcohol dehydrogenase superfamily, zinc-type), IPR011032 (GroES (chaperonin 10)-like), IPR016040 (NAD(P)-binding domain); GO:0008270 (zinc ion binding), GO:0016491 (oxidoreductase activity), GO:0055114 (oxidation-reduction process)	.	MODERATE	MODIFIER	LOW
Aradu.A03	Aradu.DDJ08	133441733	133443065	uncharacterized protein LOC100776131 isoform X2 [Glycine max]	.	.	.	.
Aradu.A03	Aradu.9F0UY	133443279	133444083	trans-2-enoyl CoA reductase; IPR011032 (GroES (chaperonin 10)-like)	.	.	.	.
Aradu.A03	Aradu.N1NH0	133443884	133450097	Pentatricopeptide repeat (PPR) superfamily protein; IPR002885 (Pentatricopeptide repeat), IPR011990 (Tetratricopeptide-like helical); GO:0005515 (protein binding)	.	MODERATE	MODIFIER	LOW
Aradu.A03	Aradu.R5E06	133450307	133453542	FKBP-like peptidyl-prolyl cis-trans isomerase family protein; IPR001179 (Peptidyl-prolyl cis-trans isomerase, FKBP-type, domain), IPR011990 (Tetratricopeptide-like helical), IPR023566 (Peptidyl-prolyl cis-trans isomerase, FKBP-type); GO:0005515 (protein binding), GO:0006457 (protein folding)	.	MODERATE	MODIFIER	LOW
Aradu.A03	Aradu.MLN9B	133459750	133460768	uncharacterized protein LOC102662903 isoform X2 [Glycine max]	HIGH	MODERATE	MODIFIER	LOW
Aradu.A03	Aradu.DWZ8T	133463631	133469321	Sec23/Sec24 protein transport family protein; IPR002035 (von Willebrand factor, type A), IPR006895 (Zinc finger, Sec23/Sec24-type), IPR006896 (Sec23/Sec24, trunk domain), IPR006900 (Sec23/Sec24, helical domain), IPR007123 (Gelsolin-like domain), IPR012990 (Sec23/Sec24 beta-sandwich); GO:0006886 (intracellular protein transport), GO:0006888 (ER to Golgi vesicle-mediated transport), GO:0008270 (zin…	.	.	MODIFIER	LOW
Aradu.A03	Aradu.RTF2M	133471726	133476329	dentin sialophosphoprotein-like isoform X1 [Glycine max]	.	MODERATE	MODIFIER	LOW
Aradu.A03	Aradu.7C9V0	133478357	133481286	Tic22-like family protein; IPR007378 (Tic22-like)	.	.	MODIFIER	.
Aradu.A03	Aradu.4I7WA	133486713	133490933	xyloglucan endotransglucosylase/hydrolase 15; IPR008985 (Concanavalin A-like lectin/glucanases superfamily), IPR013320 (Concanavalin A-like lectin/glucanase, subgroup); GO:0005975 (carbohydrate metabolic process)	.	.	MODIFIER	LOW
Aradu.A03	Aradu.XD5SD	133493265	133493807	TCP family transcription factor; IPR005333 (Transcription factor, TCP)	.	.	.	.
Aradu.A03	Aradu.6U7NW	133497021	133502312	uncharacterized protein LOC100775370 isoform X2 [Glycine max]	.	MODERATE	MODIFIER	LOW
Aradu.A03	Aradu.VB4ZI	133511018	133520196	UDP-Glycosyltransferase superfamily protein; IPR002213 (UDP-glucuronosyl/UDP-glucosyltransferase); GO:0008152 (metabolic process)	HIGH	MODERATE	MODIFIER	LOW
Aradu.A03	Aradu.KU7EH	133520228	133529136	UDP-Glycosyltransferase superfamily protein; IPR002213 (UDP-glucuronosyl/UDP-glucosyltransferase); GO:0008152 (metabolic process)	.	MODERATE	MODIFIER	LOW
Aradu.A03	Aradu.WM4V4	133530947	133532365	UDP-Glycosyltransferase superfamily protein; IPR002213 (UDP-glucuronosyl/UDP-glucosyltransferase); GO:0008152 (metabolic process)	HIGH	MODERATE	.	LOW
Aradu.A03	Aradu.JG217	133566586	133570333	Protein kinase superfamily protein; IPR003591 (Leucine-rich repeat, typical subtype), IPR011009 (Protein kinase-like domain), IPR013210 (Leucine-rich repeat-containing N-terminal, type 2), IPR013320 (Concanavalin A-like lectin/glucanase, subgroup); GO:0004672 (protein kinase activity), GO:0005524 (ATP binding), GO:0006468 (protein phosphorylation)	.	.	MODIFIER	LOW
Aradu.A03	Aradu.2RW34	133580386	133584611	subtilisin-like serine protease 2; IPR015500 (Peptidase S8, subtilisin-related); GO:0004252 (serine-type endopeptidase activity), GO:0006508 (proteolysis), GO:0042802 (identical protein binding), GO:0043086 (negative regulation of catalytic activity)	.	MODERATE	MODIFIER	LOW
Aradu.A03	Aradu.PX1XB	133584828	133591669	aspartate kinase-homoserine dehydrogenase ii; IPR011147 (Bifunctional aspartokinase/homoserine dehydrogenase I), IPR016040 (NAD(P)-binding domain); GO:0004072 (aspartate kinase activity), GO:0004412 (homoserine dehydrogenase activity), GO:0006520 (cellular amino acid metabolic process), GO:0008152 (metabolic process), GO:0008652 (cellular amino acid biosynthetic process), GO:0009067 (aspartate fa…	.	MODERATE	MODIFIER	LOW
Aradu.A03	Aradu.3AT2D	133593680	133597578	selenium-binding protein 1; IPR008826 (Selenium-binding protein); GO:0005515 (protein binding), GO:0008430 (selenium binding)	.	MODERATE	MODIFIER	LOW
Aradu.A03	Aradu.031BD	133595520	133598871	Unknown protein	.	.	MODIFIER	.
Aradu.A03	Aradu.3EX3F	133598996	133601071	microfibrillar-associated protein-related; IPR009730 (Micro-fibrillar-associated protein 1, C-terminal)	.	MODERATE	MODIFIER	.
Aradu.A03	Aradu.KT7QC	133617587	133618692	cell cycle control protein, G10 family protein; IPR001748 (G10 protein); GO:0005634 (nucleus)	.	.	.	.
Aradu.A03	Aradu.R0U9B	133622480	133625670	heat shock transcription factor A2; IPR011991 (Winged helix-turn-helix DNA-binding domain), IPR027725 (Heat shock transcription factor family); GO:0003700 (sequence-specific DNA binding transcription factor activity), GO:0005634 (nucleus), GO:0009408 (response to heat), GO:0043565 (sequence-specific DNA binding)	.	.	MODIFIER	.
Aradu.A03	Aradu.HU6GA	133635923	133638262	S-adenosyl-L-homocysteine hydrolase; IPR000043 (Adenosylhomocysteinase), IPR016040 (NAD(P)-binding domain); GO:0004013 (adenosylhomocysteinase activity), GO:0006730 (one-carbon metabolic process)	.	.	.	.
Aradu.A03	Aradu.BAW60	133656273	133659072	serine hydroxymethyltransferase 4; IPR001085 (Serine hydroxymethyltransferase), IPR015424 (Pyridoxal phosphate-dependent transferase); GO:0003824 (catalytic activity), GO:0004372 (glycine hydroxymethyltransferase activity), GO:0006544 (glycine metabolic process), GO:0006563 (L-serine metabolic process), GO:0030170 (pyridoxal phosphate binding)	.	.	MODIFIER	LOW
Aradu.A03	Aradu.C56U2	133690701	133698369	rhodanese/cell cycle control phosphatase superfamily protein	.	.	MODIFIER	.
Aradu.A03	Aradu.V9RN1	133734105	133739190	HXXXD-type acyl-transferase family protein; IPR003480 (Transferase), IPR023213 (Chloramphenicol acetyltransferase-like domain)	.	MODERATE	MODIFIER	LOW
Aradu.A03	Aradu.QF91Q	133740546	133742888	DNAJ-like 20; IPR001623 (DnaJ domain)	.	.	MODIFIER	.
Aradu.A03	Aradu.656D1	133745242	133752880	RNA recognition motif (RRM)-containing protein; IPR012677 (Nucleotide-binding, alpha-beta plait), IPR013783 (Immunoglobulin-like fold), IPR014756 (Immunoglobulin E-set); GO:0000166 (nucleotide binding), GO:0003676 (nucleic acid binding), GO:0005515 (protein binding)	.	.	MODIFIER	LOW
Aradu.A03	Aradu.VRG8M	133765247	133769616	magnesium transporter NIPA2-like isoform X1 [Glycine max]; IPR008521 (Magnesium transporter NIPA); GO:0015095 (magnesium ion transmembrane transporter activity), GO:0015693 (magnesium ion transport), GO:0016020 (membrane)	.	.	MODIFIER	LOW
Aradu.A03	Aradu.ZF8RR	133770219	133771562	uncharacterized protein LOC102665187 [Glycine max]	.	.	.	.
Aradu.A03	Aradu.Z87JB	133776796	133780539	disease resistance protein (TIR-NBS-LRR class), putative; IPR000157 (Toll/interleukin-1 receptor homology (TIR) domain), IPR000767 (Disease resistance protein), IPR027417 (P-loop containing nucleoside triphosphate hydrolase); GO:0005515 (protein binding), GO:0006952 (defense response), GO:0007165 (signal transduction), GO:0043531 (ADP binding)	.	MODERATE	MODIFIER	LOW
Aradu.A03	Aradu.L63AM	133783693	133783977	PIF1-like helicase	.	MODERATE	.	.
Aradu.A03	Aradu.7M8SI	133784076	133784404	PIF1-like helicase	.	MODERATE	.	LOW
Aradu.A03	Aradu.9E85R	133787346	133801406	beta galactosidase 9; IPR001944 (Glycoside hydrolase, family 35), IPR017853 (Glycoside hydrolase, superfamily); GO:0005975 (carbohydrate metabolic process)	.	MODERATE	MODIFIER	.
Aradu.A03	Aradu.0P6EN	133798172	133807077	methyltransferase-like protein 13-like [Glycine max]; IPR013216 (Methyltransferase type 11); GO:0008152 (metabolic process), GO:0008168 (methyltransferase activity)	.	.	MODIFIER	.
Aradu.A03	Aradu.D7H96	133808478	133810641	RAB geranylgeranyl transferase beta subunit 1; IPR008930 (Terpenoid cyclases/protein prenyltransferase alpha-alpha toroid), IPR026873 (Geranylgeranyl transferase type-2 subunit beta); GO:0003824 (catalytic activity), GO:0004663 (Rab geranylgeranyltransferase activity), GO:0018344 (protein geranylgeranylation)	.	.	.	.
Aradu.A03	Aradu.N20HG	133812543	133827080	ATP/DNA-binding protein; IPR003594 (Histidine kinase-like ATPase, ATP-binding domain), IPR024975 (Domain of unknown function DUF3883); GO:0005524 (ATP binding)	.	MODERATE	MODIFIER	.
Aradu.A03	Aradu.C1ZP7	133827752	133831184	actin-related protein 2/3 complex subunit 4; IPR008384 (ARP2/3 complex, 20kDa subunit (P20-Arc)); GO:0005856 (cytoskeleton), GO:0005885 (Arp2/3 protein complex), GO:0030041 (actin filament polymerization), GO:0034314 (Arp2/3 complex-mediated actin nucleation)	.	.	MODIFIER	.
Aradu.A03	Aradu.5LP7F	133831948	133836767	Rab GTPase activator; IPR000195 (Rab-GTPase-TBC domain); GO:0005097 (Rab GTPase activator activity), GO:0032313 (regulation of Rab GTPase activity)	.	.	MODIFIER	.
Aradu.A03	Aradu.453WH	133839096	133842204	small ubiquitin-like modifier 2; IPR022617 (Rad60/SUMO-like domain)	.	MODERATE	MODIFIER	LOW
Aradu.A03	Aradu.SH1QZ	133844940	133845664	uncharacterized protein LOC102666662 [Glycine max]	.	MODERATE	MODIFIER	LOW
Aradu.A03	Aradu.94LL9	133854447	133856439	FBD-associated F-box protein; IPR001810 (F-box domain); GO:0005515 (protein binding)	.	.	.	.
Aradu.A03	Aradu.YU7XM	133862805	133867907	ubiquitin-associated (UBA)/TS-N domain-containing protein; IPR006567 (PUG domain), IPR009060 (UBA-like), IPR018997 (PUB domain); GO:0005515 (protein binding)	.	MODERATE	MODIFIER	LOW
Aradu.A03	Aradu.RKA6M	133868497	133869566	glucan endo-1,3-beta-glucosidase-like protein 3-like [Glycine max]	.	.	MODIFIER	.
Aradu.A03	Aradu.T44NR	133870461	133871403	glucan endo-1,3-beta-glucosidase-like protein 3-like [Glycine max]; IPR012946 (X8)	.	.	.	LOW
Aradu.A03	Aradu.1WV86	133878019	133879319	glucan endo-1,3-beta-glucosidase-like protein 2-like [Glycine max]; IPR012946 (X8)	.	MODERATE	MODIFIER	LOW
Aradu.A03	Aradu.5Z1UV	133887653	133888631	Gibberellin-regulated family protein; IPR003854 (Gibberellin regulated protein)	.	.	MODIFIER	.
Aradu.A03	Aradu.IJ8T5	133897938	133898975	Bifunctional inhibitor/lipid-transfer protein/seed storage 2S albumin superfamily protein; IPR016140 (Bifunctional inhibitor/plant lipid transfer protein/seed storage helical domain)	.	MODERATE	MODIFIER	LOW
Aradu.A03	Aradu.TGM1T	133899873	133903071	mediator of RNA polymerase II transcription subunit 10	.	MODERATE	MODIFIER	.
Aradu.A03	Aradu.G8ILU	133904500	133906273	Protein of unknown function, DUF538; IPR007493 (Protein of unknown function DUF538)	.	MODERATE	MODIFIER	.
Aradu.A03	Aradu.06K18	133915355	133920536	Protein of unknown function, DUF538; IPR007493 (Protein of unknown function DUF538)	.	MODERATE	MODIFIER	LOW
Aradu.A03	Aradu.1S2RL	133926833	133932832	serine/threonine protein phosphatase 2A; IPR004843 (Calcineurin-like phosphoesterase domain, apaH type); GO:0016787 (hydrolase activity)	.	.	MODIFIER	LOW
Aradu.A03	Aradu.RW91L	133933250	133935646	Lipase/lipooxygenase, PLAT/LH2 family protein	.	MODERATE	MODIFIER	LOW
Aradu.A03	Aradu.K4FRV	133969272	133973523	translation initiation factor eIF-2B gamma subunit; IPR001451 (Bacterial transferase hexapeptide repeat), IPR005835 (Nucleotidyl transferase); GO:0009058 (biosynthetic process), GO:0016779 (nucleotidyltransferase activity)	.	.	MODIFIER	.
Aradu.A03	Aradu.L1VNA	133974132	133981114	acyl-activating enzyme 17, peroxisomal protein, putative; IPR000873 (AMP-dependent synthetase/ligase); GO:0003824 (catalytic activity), GO:0008152 (metabolic process)	HIGH	MODERATE	MODIFIER	LOW
Aradu.A03	Aradu.4N3MS	133983452	133987968	acyl-activating enzyme 17, peroxisomal protein, putative	.	MODERATE	MODIFIER	LOW
Aradu.A03	Aradu.AY7XX	133988415	133989727	Ubiquitin-conjugating enzyme family protein; IPR016135 (Ubiquitin-conjugating enzyme/RWD-like); GO:0016881 (acid-amino acid ligase activity)	.	.	MODIFIER	LOW
Aradu.A03	Aradu.JN04D	133991482	133992123	Unknown protein	.	.	MODIFIER	LOW
Aradu.A03	Aradu.DLL0U	133992480	133993351	Cell growth defect factor-2 isoform 2, partial n=2 Tax=Theobroma cacao RepID=UPI00042B4F8E; IPR000620 (Drug/metabolite transporter); GO:0016020 (membrane)	.	.	MODIFIER	LOW
Aradu.A03	Aradu.NG5IQ	133995919	133999850	glucan endo-1,3-beta-glucosidase 4-like [Glycine max]; IPR000490 (Glycoside hydrolase, family 17), IPR012946 (X8), IPR017853 (Glycoside hydrolase, superfamily); GO:0005975 (carbohydrate metabolic process)	.	MODERATE	MODIFIER	.
Aradu.A03	Aradu.YEZ8F	134010465	134012590	60S ribosomal protein L32-1; IPR001515 (Ribosomal protein L32e); GO:0003735 (structural constituent of ribosome), GO:0005622 (intracellular), GO:0005840 (ribosome), GO:0006412 (translation)	.	.	MODIFIER	LOW
Aradu.A03	Aradu.E7VJM	134018496	134021203	chlorophyllide A oxygenase; IPR013626 (Pheophorbide a oxygenase); GO:0010277 (chlorophyllide a oxygenase [overall] activity), GO:0055114 (oxidation-reduction process)	.	.	MODIFIER	LOW
Aradu.A03	Aradu.G6G7R	134033132	134034340	uncharacterized protein LOC100786002 isoform X4 [Glycine max]; IPR012866 (Protein of unknown function DUF1644), IPR013083 (Zinc finger, RING/FYVE/PHD-type)	.	MODERATE	.	LOW
Aradu.A03	Aradu.3S8BR	134038921	134042520	calmodulin-binding family protein	HIGH	MODERATE	MODIFIER	LOW
Aradu.A03	Aradu.PB145	134082075	134087146	Peptidyl-tRNA hydrolase family protein; IPR001328 (Peptidyl-tRNA hydrolase); GO:0004045 (aminoacyl-tRNA hydrolase activity)	.	.	MODIFIER	.
Aradu.A03	Aradu.HD6HL	134097313	134105090	Ran-binding protein 6 n=72 Tax=Eutheria RepID=RNBP6_HUMAN; IPR016024 (Armadillo-type fold); GO:0005488 (binding), GO:0005515 (protein binding), GO:0006886 (intracellular protein transport), GO:0008536 (Ran GTPase binding)	.	.	MODIFIER	.
Aradu.A03	Aradu.D6SVB	134107190	134109974	tubulin alpha-4 chain; IPR000217 (Tubulin), IPR023123 (Tubulin, C-terminal); GO:0003924 (GTPase activity), GO:0005200 (structural constituent of cytoskeleton), GO:0005525 (GTP binding), GO:0005874 (microtubule), GO:0006184 (GTP catabolic process), GO:0007017 (microtubule-based process), GO:0043234 (protein complex), GO:0051258 (protein polymerization)	.	.	MODIFIER	LOW
Aradu.A03	Aradu.Q0IL1	134123753	134127267	Protein kinase superfamily protein; IPR011009 (Protein kinase-like domain); GO:0004672 (protein kinase activity), GO:0005524 (ATP binding), GO:0006468 (protein phosphorylation)	.	.	MODIFIER	LOW
Aradu.A03	Aradu.BCZ93	134132232	134132612	TGACG-sequence-specific DNA-binding protein TGA-1B-like [Glycine max]; IPR004827 (Basic-leucine zipper domain); GO:0003700 (sequence-specific DNA binding transcription factor activity), GO:0043565 (sequence-specific DNA binding)	.	.	.	LOW
Aradu.A03	Aradu.AE8VT	134134625	134141752	acyl-activating enzyme 17, peroxisomal protein, putative; IPR000873 (AMP-dependent synthetase/ligase); GO:0003824 (catalytic activity), GO:0008152 (metabolic process)	.	.	MODIFIER	LOW
Aradu.A03	Aradu.Q4MH0	134142700	134143473	uncharacterized protein LOC100805437 [Glycine max]	.	.	MODIFIER	.
Aradu.A03	Aradu.6U3D0	134143570	134144944	Thioredoxin superfamily protein; IPR012336 (Thioredoxin-like fold)	.	.	MODIFIER	.
Aradu.A03	Aradu.WBJ0E	134156436	134159330	Mitochondrial substrate carrier family protein; IPR018108 (Mitochondrial substrate/solute carrier), IPR023395 (Mitochondrial carrier domain)	.	.	MODIFIER	LOW
Aradu.A03	Aradu.UEW4B	134160640	134161994	receptor-like protein kinase 1; IPR011009 (Protein kinase-like domain); GO:0004672 (protein kinase activity), GO:0006468 (protein phosphorylation)	HIGH	MODERATE	MODIFIER	LOW
Aradu.A03	Aradu.Q3KFX	134165036	134166930	Heavy metal transport/detoxification superfamily protein; IPR006121 (Heavy metal-associated domain, HMA); GO:0030001 (metal ion transport), GO:0046872 (metal ion binding)	.	.	MODIFIER	.
Aradu.A03	Aradu.G696X	134170425	134174382	alpha/beta-hydrolase superfamily protein; IPR007751 (Domain of unknown function DUF676, lipase-like)	.	MODERATE	MODIFIER	LOW
Aradu.A03	Aradu.YQH51	134175304	134176868	serine/threonine-protein phosphatase 7 long form homolog [Glycine max]; IPR019557 (Aminotransferase-like, plant mobile domain)	.	.	.	.
Aradu.A03	Aradu.4CR9A	134179517	134182355	general regulatory factor 9; IPR000308 (14-3-3 protein), IPR023410 (14-3-3 domain); GO:0019904 (protein domain specific binding)	.	.	MODIFIER	.
Aradu.A03	Aradu.F6HJK	134198388	134204867	SCAR family protein; IPR028288 (SCAR/WAVE family); GO:0005856 (cytoskeleton), GO:0030036 (actin cytoskeleton organization)	.	.	.	.
Aradu.A03	Aradu.Y0P95	134223050	134226492	RNA 3-terminal phosphate cyclase-like protein, putative; IPR000228 (RNA 3'-terminal phosphate cyclase); GO:0003824 (catalytic activity), GO:0005730 (nucleolus), GO:0006396 (RNA processing), GO:0042254 (ribosome biogenesis)	HIGH	MODERATE	MODIFIER	LOW
Aradu.A03	Aradu.SE0LX	134254877	134259643	uncharacterized protein LOC100778886 [Glycine max]; IPR006936 (Domain of unknown function DUF640)	.	.	MODIFIER	LOW
Aradu.A03	Aradu.H715D	134279393	134281069	uncharacterized protein LOC102665249 isoform X4 [Glycine max]; IPR007789 (Protein of unknown function DUF688)	.	MODERATE	.	LOW
Aradu.A03	Aradu.VP5WD	134282161	134284552	putative Myb family transcription factor At1g14600-like isoform X2 [Glycine max]; IPR009057 (Homeodomain-like); GO:0003677 (DNA binding), GO:0003682 (chromatin binding)	.	MODERATE	MODIFIER	LOW
Aradu.A03	Aradu.F1MD3	134295967	134300958	Protein kinase family protein; IPR011009 (Protein kinase-like domain), IPR013210 (Leucine-rich repeat-containing N-terminal, type 2), IPR013320 (Concanavalin A-like lectin/glucanase, subgroup); GO:0004672 (protein kinase activity), GO:0006468 (protein phosphorylation)	.	MODERATE	MODIFIER	LOW
Aradu.A03	Aradu.1B07H	134309462	134311706	cinnamyl alcohol dehydrogenase 5; IPR002085 (Alcohol dehydrogenase superfamily, zinc-type), IPR016040 (NAD(P)-binding domain); GO:0008270 (zinc ion binding), GO:0016491 (oxidoreductase activity), GO:0055114 (oxidation-reduction process)	HIGH	MODERATE	MODIFIER	LOW
Aradu.A03	Aradu.YL3ZN	134333421	134335845	receptor-like kinase 1; IPR003591 (Leucine-rich repeat, typical subtype), IPR011009 (Protein kinase-like domain); GO:0004672 (protein kinase activity), GO:0006468 (protein phosphorylation)	.	MODERATE	.	.
Aradu.A03	Aradu.YAN03	134341346	134344786	nucleobase-ascorbate transporter 7; IPR006043 (Xanthine/uracil/vitamin C permease); GO:0005215 (transporter activity), GO:0006810 (transport), GO:0016020 (membrane), GO:0055085 (transmembrane transport)	.	MODERATE	MODIFIER	LOW
Aradu.A03	Aradu.BEK4K	134356400	134359360	uncharacterized protein At1g04910-like [Glycine max]; IPR019378 (GDP-fucose protein O-fucosyltransferase)	.	MODERATE	MODIFIER	LOW
Aradu.A03	Aradu.LQ6C6	134360817	134365288	Protein kinase superfamily protein; IPR011009 (Protein kinase-like domain); GO:0004672 (protein kinase activity), GO:0005524 (ATP binding), GO:0006468 (protein phosphorylation)	.	MODERATE	MODIFIER	LOW
Aradu.A03	Aradu.IF5Y6	134366623	134369166	RING/FYVE/PHD zinc finger superfamily protein; IPR011016 (Zinc finger, RING-CH-type), IPR013083 (Zinc finger, RING/FYVE/PHD-type); GO:0008270 (zinc ion binding)	.	.	MODIFIER	.
Aradu.A03	Aradu.V0G6T	134382314	134386686	cellulose synthase family protein; IPR005150 (Cellulose synthase), IPR013083 (Zinc finger, RING/FYVE/PHD-type); GO:0016020 (membrane), GO:0016760 (cellulose synthase (UDP-forming) activity), GO:0030244 (cellulose biosynthetic process)	.	MODERATE	MODIFIER	LOW
Aradu.A03	Aradu.Q3TNY	134387601	134392628	Transducin/WD40 repeat-like superfamily protein; IPR015943 (WD40/YVTN repeat-like-containing domain); GO:0005515 (protein binding)	.	.	MODIFIER	LOW
Aradu.A03	Aradu.W2IGQ	134398807	134401040	nodulin MtN21 /EamA-like transporter family protein; IPR000620 (Drug/metabolite transporter); GO:0016020 (membrane)	.	.	MODIFIER	.
Aradu.A03	Aradu.ZL63R	134423700	134425592	uncharacterized protein LOC100792185 isoform X2 [Glycine max]; IPR003772 (Protein of unknown function DUF177)	.	MODERATE	.	.
Aradu.A03	Aradu.F66UW	134439270	134441012	tetratricopeptide repeat (TPR)-containing protein; IPR011990 (Tetratricopeptide-like helical), IPR012336 (Thioredoxin-like fold); GO:0005515 (protein binding)	.	MODERATE	.	LOW
Aradu.A03	Aradu.RZZ3B	134455304	134455820	transcription factor bHLH35-like [Glycine max]	.	MODERATE	.	.
Aradu.A03	Aradu.G4IDA	134464754	134466145	WRKY family transcription factor; IPR003657 (DNA-binding WRKY); GO:0003700 (sequence-specific DNA binding transcription factor activity), GO:0043565 (sequence-specific DNA binding)	.	.	MODIFIER	.
Aradu.A03	Aradu.RTW4C	134473832	134474352	uncharacterized protein LOC102662195 [Glycine max]	.	.	.	.
Aradu.A03	Aradu.LSV4Q	134475121	134480003	NADH:ubiquinone oxidoreductase intermediate-associated protein 30; IPR008979 (Galactose-binding domain-like), IPR013857 (NADH:ubiquinone oxidoreductase intermediate-associated protein 30), IPR016040 (NAD(P)-binding domain)	.	MODERATE	MODIFIER	.
Aradu.A03	Aradu.V4NFM	134501937	134516765	Glutathione S-transferase family protein; IPR010987 (Glutathione S-transferase, C-terminal-like), IPR012336 (Thioredoxin-like fold); GO:0005515 (protein binding)	.	MODERATE	MODIFIER	LOW
Aradu.A03	Aradu.A90PK	134515687	134519770	protein transport protein Sec61 subunit alpha-like [Glycine max]; IPR002208 (SecY/SEC61-alpha family), IPR023201 (SecY subunit domain); GO:0015031 (protein transport), GO:0016020 (membrane)	.	MODERATE	MODIFIER	LOW
Aradu.A03	Aradu.9MA52	134535475	134538364	ER lumen protein retaining receptor family protein; IPR000133 (ER lumen protein retaining receptor); GO:0006621 (protein retention in ER lumen), GO:0016021 (integral component of membrane), GO:0046923 (ER retention sequence binding)	.	.	MODIFIER	.
Aradu.A03	Aradu.3N55U	134554761	134557048	unknown protein; FUNCTIONS IN: molecular_function unknown; INVOLVED IN: biological_process unknown; LOCATED IN: endomembrane system; EXPRESSED IN: 17 plant structures; EXPRESSED DURING: 10 growth stages	.	.	MODIFIER	LOW
Aradu.A03	Aradu.RVF1V	134564420	134565759	heat shock transcription factor A3; IPR011991 (Winged helix-turn-helix DNA-binding domain), IPR027725 (Heat shock transcription factor family); GO:0003700 (sequence-specific DNA binding transcription factor activity), GO:0005634 (nucleus), GO:0009408 (response to heat), GO:0043565 (sequence-specific DNA binding)	.	.	.	.
Aradu.A03	Aradu.VG4AF	134601617	134605973	major intrinsic protein (MIP) family transporter; IPR000425 (Major intrinsic protein), IPR023271 (Aquaporin-like); GO:0005215 (transporter activity), GO:0006810 (transport), GO:0016020 (membrane)	.	MODERATE	MODIFIER	LOW
Aradu.A03	Aradu.HH10J	134613149	134615254	major intrinsic protein (MIP) family transporter; IPR000425 (Major intrinsic protein), IPR023271 (Aquaporin-like); GO:0005215 (transporter activity), GO:0006810 (transport), GO:0016020 (membrane)	.	MODERATE	MODIFIER	LOW
Aradu.A03	Aradu.74KVK	134615794	134618494	Putative adipose-regulatory protein (Seipin); IPR009617 (Adipose-regulatory protein, Seipin)	.	.	MODIFIER	LOW
Aradu.A03	Aradu.98U3Z	134640690	134648057	receptor kinase 1; IPR011009 (Protein kinase-like domain), IPR013320 (Concanavalin A-like lectin/glucanase, subgroup), IPR021720 (Malectin), IPR025875 (Leucine rich repeat 4); GO:0004672 (protein kinase activity), GO:0005524 (ATP binding), GO:0006468 (protein phosphorylation)	.	MODERATE	MODIFIER	LOW
Aradu.A03	Aradu.BS3D3	134653403	134656886	MACPF domain protein; IPR020864 (Membrane attack complex component/perforin (MACPF) domain)	.	MODERATE	MODIFIER	.
Aradu.A03	Aradu.F297C	134658761	134660488	nitrate transporter 1:2; IPR000109 (Proton-dependent oligopeptide transporter family), IPR016196 (Major facilitator superfamily domain, general substrate transporter); GO:0005215 (transporter activity), GO:0006810 (transport), GO:0016020 (membrane)	.	MODERATE	MODIFIER	LOW
